# Supplementary material for: Colon Tumors in Enterotoxigenic Bacteroides fragilis (ETBF)-Colonized Mice Do Not Display a Unique Mutational Signature but Instead Possess Host-Dependent Alterations in the APC Gene
Source: Microbiol Spectr. 2022 May 19;10(3):e01055-22. doi: 10.1128/spectrum.01055-22 (PMC9241831; doi:10.1128/spectrum.01055-22)
Supplement: SUPPLEMENTAL FILE 1 — Supplemental material. Download spectrum.01643-21-s001.xlsx, XLSX file, 0.4 MB [file spectrum.01055-22-s001.xlsx]

## Sheet: Sheet1
Table S1: Tumor Mutations from Exome Sequencing
Apcmin/+ Sham
735T1
Chr	Pos	Ref	Alt	Read.Depth.Normal	Read.Depth.Tumor	Location	Consequence	Ref.AA	Var.AA	SYMBOL	GENENAME	alt.allele.freq
12	110898589	T	TA	10	14	intron	NA	NA	NA	Tecpr2	tectonin beta-propeller repeat containing 2	0.625
3	97673065	T	TA	20	20	threeUTR	NA	NA	NA	Prkab2	protein kinase, AMP-activated, beta 2 non-catalytic subunit	0.6
3	97673065	T	TA	20	20	intron	NA	NA	NA	NA	NA	0.6
11	93996257	G	C	39	16	fiveUTR	NA	NA	NA	Spag9	sperm associated antigen 9	0.5625
11	93996257	G	C	39	16	promoter	NA	NA	NA	Spag9	sperm associated antigen 9	0.5625
12	4966026	ATG	A	20	18	intron	NA	NA	NA	Atad2b	ATPase family, AAA domain containing 2B	0.545455
3	131249939	TA	T	35	18	intron	NA	NA	NA	Hadh	hydroxyacyl-Coenzyme A dehydrogenase	0.545455
18	37356209	C	T	67	22	intron	synonymous	Y	Y	NA	NA	0.464286
18	37356209	C	T	67	22	intron	synonymous	Y	Y	Gm38667	predicted gene, 38667	0.464286
18	37356209	C	T	67	22	coding	synonymous	Y	Y	Pcdhb8	protocadherin beta 8	0.464286
18	37356209	C	T	67	22	intron	synonymous	Y	Y	Gm37013	predicted gene, 37013	0.464286
18	37356209	C	T	67	22	intron	synonymous	Y	Y	Gm38666	predicted gene, 38666	0.464286
2	166057005	T	G	11	11	intron	NA	NA	NA	Ncoa3	nuclear receptor coactivator 3	0.454545
3	84967383	A	AT	11	13	intron	NA	NA	NA	Arfip1	ADP-ribosylation factor interacting protein 1	0.454545
3	84967383	A	AT	11	13	intron	NA	NA	NA	Fbxw7	F-box and WD-40 domain protein 7	0.454545
18	37356206	A	T	64	21	intron	synonymous	S	S	NA	NA	0.444444
18	37356206	A	T	64	21	coding	synonymous	S	S	Pcdhb8	protocadherin beta 8	0.444444
18	37356206	A	T	64	21	intron	synonymous	S	S	Gm37013	predicted gene, 37013	0.444444
18	37356206	A	T	64	21	intron	synonymous	S	S	Gm38666	predicted gene, 38666	0.444444
18	37356206	A	T	64	21	intron	synonymous	S	S	Gm38667	predicted gene, 38667	0.444444
2	91126129	CGT	C	39	23	intron	NA	NA	NA	Mybpc3	myosin binding protein C, cardiac	0.4375
5	30485894	G	C	24	10	intron	NA	NA	NA	Cib4	calcium and integrin binding family member 4	0.4
14	31557752	A	T	27	10	intron	NA	NA	NA	Hacl1	2-hydroxyacyl-CoA lyase 1	0.4
2	118423492	G	T	31	10	intron	NA	NA	NA	Eif2ak4	eukaryotic translation initiation factor 2 alpha kinase 4	0.4
14	31557752	A	T	27	10	intron	NA	NA	NA	Colq	collagen-like tail subunit (single strand of homotrimer) of asymmetric acetylcholinesterase	0.4
15	38492224	TA	T	17	12	intron	NA	NA	NA	Azin1	antizyme inhibitor 1	0.4
15	38492224	TA	T	17	12	promoter	NA	NA	NA	Mir6951	microRNA 6951	0.4
10	112158813	G	GA	44	23	intron	NA	NA	NA	NA	NA	0.388889
10	112158813	G	GA	44	23	intergenic	NA	NA	NA	NA	NA	0.388889
17	84231209	AT	A	16	13	intron	NA	NA	NA	Thada	thyroid adenoma associated	0.375
17	84231209	AT	A	16	13	promoter	NA	NA	NA	Thada	thyroid adenoma associated	0.375
7	44520906	G	GCT	35	13	intron	NA	NA	NA	Mybpc2	myosin binding protein C, fast-type	0.375
11	6015595	CGT	C	34	12	intron	NA	NA	NA	Camk2b	calcium/calmodulin-dependent protein kinase II, beta	0.375
1	88254710	C	G	88	36	intron	NA	NA	NA	Mroh2a	maestro heat-like repeat family member 2A	0.371429
18	37355957	G	A	67	26	intron	synonymous	R	R	NA	NA	0.357143
18	37355957	G	A	67	26	intron	synonymous	R	R	Gm38667	predicted gene, 38667	0.357143
18	37355957	G	A	67	26	coding	synonymous	R	R	Pcdhb8	protocadherin beta 8	0.357143
4	147795502	G	C	23	13	intron	NA	NA	NA	Zfp984	zinc finger protein 984	0.357143
18	37355957	G	A	67	26	intron	synonymous	R	R	Gm37013	predicted gene, 37013	0.357143
18	37355957	G	A	67	26	intron	synonymous	R	R	Gm38666	predicted gene, 38666	0.357143
18	80856174	G	A	36	12	intron	NA	NA	NA	Atp9b	ATPase, class II, type 9B	0.333333
11	68760547	GGT	G	14	11	intron	NA	NA	NA	Myh10	myosin, heavy polypeptide 10, non-muscle	0.333333
5	52115679	TGCC	T	44	10	intergenic	NA	NA	NA	NA	NA	0.333333
5	52115679	TGCC	T	44	10	promoter	NA	NA	NA	NA	NA	0.333333
4	14756858	CA	C	15	14	promoter	NA	NA	NA	Lrrc69	leucine rich repeat containing 69	0.333333
8	71481313	GCA	G	41	25	intron	NA	NA	NA	Ano8	anoctamin 8	0.333333
17	23478193	AAC	A	37	13	intron	NA	NA	NA	Vmn2r117	vomeronasal 2, receptor 117	0.333333
4	14756858	CA	C	15	14	intron	NA	NA	NA	Lrrc69	leucine rich repeat containing 69	0.333333
1	36176811	CAA	C	28	23	intron	NA	NA	NA	Uggt1	UDP-glucose glycoprotein glucosyltransferase 1	0.315789
4	62965573	G	A	10	13	fiveUTR	NA	NA	NA	NA	NA	0.307692
7	37570064	A	T	31	13	intron	NA	NA	NA	Zfp536	zinc finger protein 536	0.307692
4	62965573	G	A	10	13	promoter	NA	NA	NA	Zfp618	zinc finger protein 618	0.307692
4	62965573	G	A	10	13	promoter	NA	NA	NA	NA	NA	0.307692
4	62965573	G	A	10	13	intergenic	NA	NA	NA	NA	NA	0.307692
8	22335311	C	CA	15	14	intron	NA	NA	NA	Tpte	transmembrane phosphatase with tensin homology	0.307692
7	4551247	TG	T	37	14	intron	NA	NA	NA	Ptprh	protein tyrosine phosphatase, receptor type, H	0.307692
1	155615841	CTT	C	18	16	intron	NA	NA	NA	Acbd6	acyl-Coenzyme A binding domain containing 6	0.307692
9	65630666	A	C	14	10	fiveUTR	NA	NA	NA	Rbpms2	RNA binding protein with multiple splicing 2	0.3
X	83904949	C	T	11	10	coding	nonsynonymous	A	V	Dmd	dystrophin, muscular dystrophy	0.3
1	36268797	G	A	16	11	intron	NA	NA	NA	Neurl3	neuralized E3 ubiquitin protein ligase 3	0.3
9	65630666	A	C	14	10	intron	NA	NA	NA	Rbpms2	RNA binding protein with multiple splicing 2	0.3
9	65630666	A	C	14	10	promoter	NA	NA	NA	Rbpms2	RNA binding protein with multiple splicing 2	0.3
2	122080173	ACT	A	23	14	intron	NA	NA	NA	Spg11	SPG11, spatacsin vesicle trafficking associated	0.3
14	54591089	G	GA	40	12	intron	NA	NA	NA	4931414P19Rik	RIKEN cDNA 4931414P19 gene	0.3
14	43606319	AAC	A	16	13	intron	NA	NA	NA	Gm10375	predicted gene 10375	0.3
17	36066090	G	C	34	21	intergenic	NA	NA	NA	NA	NA	0.285714
4	65554299	G	C	55	21	intron	NA	NA	NA	Astn2	astrotactin 2	0.285714
13	68564204	A	C	21	18	threeUTR	NA	NA	NA	Mtrr	5-methyltetrahydrofolate-homocysteine methyltransferase reductase	0.277778
13	68564204	A	C	21	18	intron	NA	NA	NA	Mtrr	5-methyltetrahydrofolate-homocysteine methyltransferase reductase	0.277778
8	20678204	C	A	26	13	intergenic	NA	NA	NA	NA	NA	0.275862
16	93752793	A	C	44	22	intron	NA	NA	NA	Dop1b	DOP1 leucine zipper like protein B	0.272727
13	23875347	TG	T	11	11	intron	NA	NA	NA	Slc17a1	solute carrier family 17 (sodium phosphate), member 1	0.272727
10	7804940	A	AT	18	23	intron	NA	NA	NA	Ppil4	peptidylprolyl isomerase (cyclophilin)-like 4	0.272727
10	80708017	TTG	T	47	31	intron	NA	NA	NA	Ap3d1	adaptor-related protein complex 3, delta 1 subunit	0.272727
17	3180601	CGCT	C	34	17	intron	NA	NA	NA	Scaf8	SR-related CTD-associated factor 8	0.266667
19	60864728	TA	T	25	20	intron	NA	NA	NA	Prdx3	peroxiredoxin 3	0.266667
1	88228000	C	A	146	83	intron	NA	NA	NA	Mroh2a	maestro heat-like repeat family member 2A	0.253012
2	112901089	G	GA	30	21	intron	NA	NA	NA	Ryr3	ryanodine receptor 3	0.25
9	44343879	TG	T	19	21	promoter	NA	NA	NA	NA	NA	0.25
17	34592540	G	GC	43	12	promoter	NA	NA	NA	Pbx2	pre B cell leukemia homeobox 2	0.25
17	34592540	G	GC	43	12	fiveUTR	NA	NA	NA	Pbx2	pre B cell leukemia homeobox 2	0.25
17	34592540	G	GC	43	12	intron	NA	NA	NA	Pbx2	pre B cell leukemia homeobox 2	0.25
14	29638891	CCTG	C	52	24	intron	NA	NA	NA	Cacna2d3	calcium channel, voltage-dependent, alpha2/delta subunit 3	0.25
5	130524157	ACTG	A	12	12	intron	NA	NA	NA	Caln1	calneuron 1	0.25
9	44343879	TG	T	19	21	intron	NA	NA	NA	Hmbs	hydroxymethylbilane synthase	0.25
9	44343879	TG	T	19	21	promoter	NA	NA	NA	Hmbs	hydroxymethylbilane synthase	0.25
6	113812730	G	GGT	34	16	intron	NA	NA	NA	Atp2b2	ATPase, Ca++ transporting, plasma membrane 2	0.25
1	88259277	G	T	161	103	intron	NA	NA	NA	Mroh2a	maestro heat-like repeat family member 2A	0.242718
16	29450067	TGA	T	55	26	spliceSite	NA	NA	NA	Atp13a4	ATPase type 13A4	0.238095
8	95033326	TC	T	29	23	intron	NA	NA	NA	Adgrg3	adhesion G protein-coupled receptor G3	0.238095
8	95033326	TC	T	29	23	promoter	NA	NA	NA	Adgrg3	adhesion G protein-coupled receptor G3	0.238095
16	29450067	TGA	T	55	26	intron	NA	NA	NA	Atp13a4	ATPase type 13A4	0.238095
2	164597386	AG	A	87	49	coding	frameshift			Wfdc8	WAP four-disulfide core domain 8	0.236842
2	164597386	AG	A	87	49	intron	frameshift			Wfdc8	WAP four-disulfide core domain 8	0.236842
2	164597386	AG	A	87	49	threeUTR	frameshift			Wfdc8	WAP four-disulfide core domain 8	0.236842
4	129357646	TGA	T	32	17	intron	NA	NA	NA	Zbtb8a	zinc finger and BTB domain containing 8a	0.235294
14	7488855	T	G	91	42	intron	NA	NA	NA	4933406F09Rik	RIKEN cDNA 4933406F09 gene	0.234043
9	107688426	AC	A	29	15	promoter	NA	NA	NA	Sema3f	sema domain, immunoglobulin domain (Ig), short basic domain, secreted, (semaphorin) 3F	0.230769
9	107688426	AC	A	29	15	intron	NA	NA	NA	Sema3f	sema domain, immunoglobulin domain (Ig), short basic domain, secreted, (semaphorin) 3F	0.230769
1	59203662	ACAG	A	11	14	intron	NA	NA	NA	Als2	alsin Rho guanine nucleotide exchange factor	0.230769
14	88122951	AT	A	25	15	intergenic	NA	NA	NA	NA	NA	0.230769
15	36043151	T	C	37	19	intron	NA	NA	NA	Rgs22	regulator of G-protein signalling 22	0.222222
2	178449777	A	AT	14	22	intron	NA	NA	NA	Cdh26	cadherin-like 26	0.222222
1	58001322	AT	A	16	23	intron	NA	NA	NA	Kctd18	potassium channel tetramerisation domain containing 18	0.222222
1	58001322	AT	A	16	23	intron	NA	NA	NA	Sgo2a	shugoshin 2A	0.222222
18	37355945	A	T	68	27	intron	synonymous	T	T	Gm37013	predicted gene, 37013	0.214286
18	37355945	A	T	68	27	intron	synonymous	T	T	Gm38666	predicted gene, 38666	0.214286
18	37355945	A	T	68	27	intron	synonymous	T	T	Gm38667	predicted gene, 38667	0.214286
18	37355945	A	T	68	27	coding	synonymous	T	T	Pcdhb8	protocadherin beta 8	0.214286
18	37355945	A	T	68	27	intron	synonymous	T	T	NA	NA	0.214286
18	77011895	AAC	A	24	15	intron	NA	NA	NA	NA	NA	0.214286
10	100305959	CCTG	C	31	20	intergenic	NA	NA	NA	NA	NA	0.214286
18	77011895	AAC	A	24	15	promoter	NA	NA	NA	Katnal2	katanin p60 subunit A-like 2	0.214286
18	77011895	AAC	A	24	15	intron	NA	NA	NA	Katnal2	katanin p60 subunit A-like 2	0.214286
17	78803609	T	G	47	19	intron	NA	NA	NA	Heatr5b	HEAT repeat containing 5B	0.210526
19	29291461	TAC	T	46	21	intron	NA	NA	NA	Jak2	Janus kinase 2	0.210526
17	91862661	ACAG	A	53	24	promoter	NA	NA	NA	NA	NA	0.208333
17	91862661	ACAG	A	53	24	intron	NA	NA	NA	NA	NA	0.208333
17	91862661	ACAG	A	53	24	intergenic	NA	NA	NA	NA	NA	0.208333
1	88214884	G	A	47	29	intron	NA	NA	NA	NA	NA	0.206897
1	88214884	G	A	47	29	intron	NA	NA	NA	Ugt1a5	UDP glucuronosyltransferase 1 family, polypeptide A5	0.206897
1	88214884	G	A	47	29	intron	NA	NA	NA	Ugt1a9	UDP glucuronosyltransferase 1 family, polypeptide A9	0.206897
1	88214884	G	A	47	29	intron	NA	NA	NA	Ugt1a6b	UDP glucuronosyltransferase 1 family, polypeptide A6B	0.206897
1	88214884	G	A	47	29	intron	NA	NA	NA	Ugt1a1	UDP glucuronosyltransferase 1 family, polypeptide A1	0.206897
1	88214884	G	A	47	29	intron	NA	NA	NA	Ugt1a6a	UDP glucuronosyltransferase 1 family, polypeptide A6A	0.206897
1	88214884	G	A	47	29	intron	NA	NA	NA	Ugt1a7c	UDP glucuronosyltransferase 1 family, polypeptide A7C	0.206897
1	88214884	G	A	47	29	intron	NA	NA	NA	Ugt1a10	UDP glycosyltransferase 1 family, polypeptide A10	0.206897
1	88214884	G	A	47	29	intron	NA	NA	NA	Ugt1a2	UDP glucuronosyltransferase 1 family, polypeptide A2	0.206897
17	34578164	AG	A	48	38	intron	NA	NA	NA	Notch4	notch 4	0.205882
17	34578164	AG	A	48	38	promoter	NA	NA	NA	Notch4	notch 4	0.205882
11	69901869	G	A	31	12	promoter	NA	NA	NA	2810408A11Rik	RIKEN cDNA 2810408A11 gene	0.2
11	69901869	G	A	31	12	intron	NA	NA	NA	Neurl4	neuralized E3 ubiquitin protein ligase 4	0.2
11	69901869	G	A	31	12	fiveUTR	NA	NA	NA	Neurl4	neuralized E3 ubiquitin protein ligase 4	0.2
11	69901869	G	A	31	12	promoter	NA	NA	NA	Neurl4	neuralized E3 ubiquitin protein ligase 4	0.2
1	105695386	ATC	A	24	23	promoter	NA	NA	NA	Relch	RAB11 binding and LisH domain, coiled-coil and HEAT repeat containing	0.2
1	105695386	ATC	A	24	23	intron	NA	NA	NA	Relch	RAB11 binding and LisH domain, coiled-coil and HEAT repeat containing	0.2
4	145699413	A	AT	12	21	intron	NA	NA	NA	NA	NA	0.2
4	145699413	A	AT	12	21	intron	NA	NA	NA	Zfp980	zinc finger protein 980	0.2
1	170231567	G	T	18	18	intergenic	NA	NA	NA	NA	NA	0.190476
1	170231567	G	T	18	18	promoter	NA	NA	NA	Sh2d1b2	SH2 domain containing 1B2	0.190476
16	7392089	C	CT	32	28	intron	NA	NA	NA	Rbfox1	RNA binding protein, fox-1 homolog (C. elegans) 1	0.190476
X	7596689	GTGTC	G	59	25	intron	NA	NA	NA	Ccdc22	coiled-coil domain containing 22	0.190476
X	7596689	GTGTC	G	59	25	intron	NA	NA	NA	Ppp1r3f	protein phosphatase 1, regulatory subunit 3F	0.190476
2	11248372	CCA	C	42	18	intron	NA	NA	NA	Prkcq	protein kinase C, theta	0.1875
18	65755681	T	C	52	26	intergenic	NA	NA	NA	NA	NA	0.185185
9	3024372	CT	C	14	12	intergenic	NA	NA	NA	NA	NA	0.178571
9	3024372	CT	C	14	12	promoter	NA	NA	NA	NA	NA	0.178571
9	3024372	CT	C	14	12	intron	NA	NA	NA	NA	NA	0.178571
17	84669889	CCA	C	49	33	intron	NA	NA	NA	Abcg5	ATP binding cassette subfamily G member 5	0.178571
10	12640909	AT	A	33	26	intron	NA	NA	NA	Utrn	utrophin	0.173913
4	147232651	C	T	19	26	intron	NA	NA	NA	NA	NA	0.172414
4	147232651	C	T	19	26	intergenic	NA	NA	NA	NA	NA	0.172414
4	147232650	G	T	19	26	intron	NA	NA	NA	NA	NA	0.172414
4	147232650	G	T	19	26	intergenic	NA	NA	NA	NA	NA	0.172414
5	103826067	A	C	73	40	intron	NA	NA	NA	Aff1	AF4/FMR2 family, member 1	0.170732
17	56012483	T	G	47	42	coding	synonymous	V	V	Mpnd	MPN domain containing	0.166667
17	56012483	T	G	47	42	coding	nonsynonymous	L	W	Mpnd	MPN domain containing	0.166667
17	56012483	T	G	47	42	intron	nonsynonymous	L	W	Mpnd	MPN domain containing	0.166667
17	56012483	T	G	47	42	intron	synonymous	V	V	Mpnd	MPN domain containing	0.166667
6	146463161	ATGC	A	13	19	intron	NA	NA	NA	Itpr2	inositol 1,4,5-triphosphate receptor 2	0.166667
18	65755714	T	C	68	29	intergenic	NA	NA	NA	NA	NA	0.16129
18	65755672	C	T	50	24	intergenic	NA	NA	NA	NA	NA	0.16
4	155635850	TTCC	T	40	27	coding	nonsynonymous	RK	K	NA	NA	0.16
4	155635850	TTCC	T	40	27	intron	nonsynonymous	RK	K	Cdk11b	cyclin-dependent kinase 11B	0.16
8	94356442	C	CT	63	36	promoter	NA	NA	NA	Slc12a3	solute carrier family 12, member 3	0.15625
8	94356442	C	CT	63	36	intron	NA	NA	NA	Slc12a3	solute carrier family 12, member 3	0.15625
1	88265019	G	A	55	26	threeUTR	NA	NA	NA	Hjurp	Holliday junction recognition protein	0.153846
11	119440195	C	T	61	26	coding	nonsynonymous	R	C	Rnf213	ring finger protein 213	0.153846
18	14721303	G	T	46	26	intron	NA	NA	NA	Psma8	proteasome (prosome, macropain) subunit, alpha type, 8	0.153846
2	26975610	T	TC	43	28	intron	NA	NA	NA	Adamts13	a disintegrin-like and metallopeptidase (reprolysin type) with thrombospondin type 1 motif, 13	0.153846
15	76433484	TG	T	77	42	intron	NA	NA	NA	Mroh1	maestro heat-like repeat family member 1	0.151515
6	121956190	CT	C	52	33	intergenic	NA	NA	NA	NA	NA	0.148148
8	19691511	C	G	21	12	intron	NA	NA	NA	NA	NA	0.142857
8	19691511	C	G	21	12	intergenic	NA	NA	NA	NA	NA	0.142857
14	61374368	TC	T	66	32	coding	frameshift			Kpna3	karyopherin (importin) alpha 3	0.142857
14	61374368	TC	T	66	32	promoter	frameshift			Kpna3	karyopherin (importin) alpha 3	0.142857
15	4931417	AGT	A	29	35	intron	NA	NA	NA	Mroh2b	maestro heat-like repeat family member 2B	0.137931
6	15377980	ACAG	A	83	43	threeUTR	nonsynonymous	QQ	Q	Foxp2	forkhead box P2	0.133333
6	15377980	ACAG	A	83	43	intron	nonsynonymous	QQ	Q	Foxp2	forkhead box P2	0.133333
6	15377980	ACAG	A	83	43	coding	nonsynonymous	QQ	Q	Foxp2	forkhead box P2	0.133333
5	14933955	G	T	53	14	threeUTR	NA	NA	NA	Speer4e	spermatogenesis associated glutamate (E)-rich protein 4e	0.125
19	30930483	T	G	37	25	intron	NA	NA	NA	Prkg1	protein kinase, cGMP-dependent, type I	0.125
3	88353001	A	C	71	57	coding	nonsynonymous	S	R	Smg5	Smg-5 homolog, nonsense mediated mRNA decay factor (C. elegans)	0.122807
3	88353004	A	C	73	57	coding	nonsynonymous	N	H	Smg5	Smg-5 homolog, nonsense mediated mRNA decay factor (C. elegans)	0.122807
15	44547472	G	T	39	33	coding	nonsense	E	*	Pkhd1l1	polycystic kidney and hepatic disease 1-like 1	0.121212
13	53335374	A	C	61	46	coding	nonsynonymous	L	W	Sptlc1	serine palmitoyltransferase, long chain base subunit 1	0.108696
9	3022511	C	A	35	10	intron	NA	NA	NA	NA	NA	0.0952381
9	3022511	C	A	35	10	intergenic	NA	NA	NA	NA	NA	0.0952381
9	3022511	C	A	35	10	promoter	NA	NA	NA	NA	NA	0.0952381
5	66365035	C	T	70	45	coding	nonsynonymous	C	Y	Apbb2	amyloid beta (A4) precursor protein-binding, family B, member 2	0.0888889
8	84617825	G	A	77	26	promoter	nonsynonymous	D	N	NA	NA	0.0833333
8	84617825	G	A	77	26	promoter	nonsynonymous	M	I	NA	NA	0.0833333
8	84617825	G	A	77	26	coding	nonsynonymous	D	N	Cacna1a	calcium channel, voltage-dependent, P/Q type, alpha 1A subunit	0.0833333
8	84617825	G	A	77	26	coding	nonsynonymous	M	I	Cacna1a	calcium channel, voltage-dependent, P/Q type, alpha 1A subunit	0.0833333
14	19417889	C	G	33	15	intergenic	NA	NA	NA	NA	NA	0.0638298
14	19417889	C	G	33	15	intron	NA	NA	NA	NA	NA	0.0638298
5	135198290	C	A	49	36	promoter	nonsynonymous	A	D	NA	NA	0.0588235
5	135198290	C	A	49	36	coding	nonsynonymous	A	D	Baz1b	bromodomain adjacent to zinc finger domain, 1B	0.0588235
13	24858011	C	A	83	40	coding	synonymous	R	R	D130043K22Rik	RIKEN cDNA D130043K22 gene	0.0526316
735T2
Chr	Pos	Ref	Alt	Read.Depth.Normal	Read.Depth.Tumor	Location	Consequence	Ref.AA	Var.AA	SYMBOL	GENENAME	alt.allele.freq
9	79604304	TCA	T	20	10	intron	NA	NA	NA	Col12a1	collagen, type XII, alpha 1	0.857143
4	106912830	CCT	C	20	17	intron	NA	NA	NA	Ssbp3	single-stranded DNA binding protein 3	0.666667
2	130542504	TA	T	20	13	intron	NA	NA	NA	Ptpra	protein tyrosine phosphatase, receptor type, A	0.571429
12	100940377	AC	A	19	20	promoter	NA	NA	NA	NA	NA	0.555556
12	100940377	AC	A	19	20	intron	NA	NA	NA	Ccdc88c	coiled-coil domain containing 88C	0.555556
1	134194494	GGT	G	16	17	intron	NA	NA	NA	Mybph	myosin binding protein H	0.545455
11	87519786	G	GT	11	17	intron	NA	NA	NA	Tex14	testis expressed gene 14	0.533333
8	88200601	T	G	38	17	intron	NA	NA	NA	Tent4b	terminal nucleotidyltransferase 4B	0.529412
18	37356214	C	A	64	23	intron	nonsynonymous	T	N	Gm38667	predicted gene, 38667	0.5
18	37356214	C	A	64	23	coding	nonsynonymous	T	N	Pcdhb8	protocadherin beta 8	0.5
18	37356214	C	A	64	23	intron	nonsynonymous	T	N	NA	NA	0.5
18	37356214	C	A	64	23	intron	nonsynonymous	T	N	Gm37013	predicted gene, 37013	0.5
18	37356214	C	A	64	23	intron	nonsynonymous	T	N	Gm38666	predicted gene, 38666	0.5
14	43780779	G	GA	12	16	intergenic	NA	NA	NA	NA	NA	0.5
14	43780779	G	GA	12	16	intron	NA	NA	NA	NA	NA	0.5
11	120008593	TAC	T	19	10	intron	NA	NA	NA	Aatk	apoptosis-associated tyrosine kinase	0.5
6	125123113	ATG	A	10	10	intron	NA	NA	NA	Chd4	chromodomain helicase DNA binding protein 4	0.5
10	62959065	GGT	G	24	30	intron	NA	NA	NA	Dna2	DNA replication helicase/nuclease 2	0.470588
15	103421385	CT	C	11	15	intron	NA	NA	NA	Gtsf1	gametocyte specific factor 1	0.461538
7	121391515	CG	C	13	11	promoter	NA	NA	NA	Hs3st2	heparan sulfate (glucosamine) 3-O-sulfotransferase 2	0.454545
7	121391515	CG	C	13	11	intergenic	NA	NA	NA	NA	NA	0.454545
7	121391515	CG	C	13	11	intron	NA	NA	NA	NA	NA	0.454545
4	57076793	AT	A	10	10	intron	NA	NA	NA	Epb41l4b	erythrocyte membrane protein band 4.1 like 4b	0.444444
7	141310262	TA	T	15	12	intron	NA	NA	NA	Deaf1	DEAF1, transcription factor	0.444444
8	122423181	TA	T	11	10	intron	NA	NA	NA	Galnt2	polypeptide N-acetylgalactosaminyltransferase 2	0.444444
5	135438404	TAC	T	10	10	intron	NA	NA	NA	Hip1	huntingtin interacting protein 1	0.444444
8	122423181	TA	T	11	10	intron	NA	NA	NA	Il17c	interleukin 17C	0.444444
14	57363362	CG	C	11	20	promoter	NA	NA	NA	NA	NA	0.428571
9	99262732	ATCTC	A	17	25	promoter	NA	NA	NA	NA	NA	0.428571
9	99262732	ATCTC	A	17	25	intron	NA	NA	NA	Cep70	centrosomal protein 70	0.428571
14	57363362	CG	C	11	20	intron	NA	NA	NA	Cryl1	crystallin, lambda 1	0.428571
7	36731453	AT	A	13	20	intron	NA	NA	NA	Tshz3	teashirt zinc finger family member 3	0.416667
17	44036896	C	CA	17	13	intron	NA	NA	NA	Rcan2	regulator of calcineurin 2	0.416667
7	36731453	AT	A	13	20	promoter	NA	NA	NA	NA	NA	0.416667
4	143109230	CCT	C	16	20	threeUTR	NA	NA	NA	Prdm2	PR domain containing 2, with ZNF domain	0.416667
17	36066090	G	C	34	25	intergenic	NA	NA	NA	NA	NA	0.4
6	40712329	ATG	A	30	17	intron	NA	NA	NA	NA	NA	0.4
9	95885300	ATT	A	11	15	intron	NA	NA	NA	Atr	ataxia telangiectasia and Rad3 related	0.4
X	151850691	CT	C	16	11	intron	NA	NA	NA	Huwe1	HECT, UBA and WWE domain containing 1	0.4
1	39720752	TTG	T	21	14	intron	NA	NA	NA	Rfx8	regulatory factor X 8	0.4
14	50694766	TTGC	T	29	10	promoter	NA	NA	NA	NA	NA	0.4
14	50694766	TTGC	T	29	10	intergenic	NA	NA	NA	NA	NA	0.4
6	40712329	ATG	A	30	17	intron	NA	NA	NA	Mgam	maltase-glucoamylase	0.4
15	81636274	CT	C	22	21	promoter	NA	NA	NA	Ep300	E1A binding protein p300	0.388889
15	81636274	CT	C	22	21	intron	NA	NA	NA	Ep300	E1A binding protein p300	0.388889
19	55232950	AGT	A	13	15	intron	NA	NA	NA	Gucy2g	guanylate cyclase 2g	0.384615
19	46712199	G	GT	18	16	intron	NA	NA	NA	As3mt	arsenic (+3 oxidation state) methyltransferase	0.384615
18	37357004	T	G	138	46	coding	synonymous	A	A	Pcdhb8	protocadherin beta 8	0.377358
18	37357004	T	G	138	46	intron	synonymous	A	A	Gm38667	predicted gene, 38667	0.377358
18	37357004	T	G	138	46	intron	synonymous	A	A	Gm38666	predicted gene, 38666	0.377358
18	37357004	T	G	138	46	intron	synonymous	A	A	Gm37013	predicted gene, 37013	0.377358
7	142928102	TAGC	T	38	11	intron	NA	NA	NA	Th	tyrosine hydroxylase	0.375
9	31130047	TTG	T	14	11	intron	NA	NA	NA	St14	suppression of tumorigenicity 14 (colon carcinoma)	0.375
15	82192453	A	AT	25	11	intron	NA	NA	NA	Srebf2	sterol regulatory element binding factor 2	0.375
2	114172592	TA	T	10	11	intron	NA	NA	NA	Aqr	aquarius	0.375
2	28892610	GGT	G	10	15	intron	NA	NA	NA	Ddx31	DEAD/H (Asp-Glu-Ala-Asp/His) box polypeptide 31	0.363636
13	11724130	AGT	A	14	14	intron	NA	NA	NA	Ryr2	ryanodine receptor 2, cardiac	0.363636
8	70039460	AT	A	17	17	intron	NA	NA	NA	Mau2	MAU2 sister chromatid cohesion factor	0.357143
2	162907687	C	CA	17	19	intergenic	NA	NA	NA	NA	NA	0.357143
2	162907687	C	CA	17	19	promoter	NA	NA	NA	NA	NA	0.357143
18	37357023	A	G	128	46	coding	nonsynonymous	I	V	Pcdhb8	protocadherin beta 8	0.34
18	37357023	A	G	128	46	intron	nonsynonymous	I	V	Gm37013	predicted gene, 37013	0.34
18	37357023	A	G	128	46	intron	nonsynonymous	I	V	Gm38666	predicted gene, 38666	0.34
18	37357023	A	G	128	46	intron	nonsynonymous	I	V	Gm38667	predicted gene, 38667	0.34
15	81967657	T	A	26	15	intron	NA	NA	NA	NA	NA	0.333333
15	81967657	T	A	26	15	intergenic	NA	NA	NA	NA	NA	0.333333
1	88264935	C	T	22	12	threeUTR	NA	NA	NA	Hjurp	Holliday junction recognition protein	0.333333
9	64314147	T	G	31	12	intron	NA	NA	NA	Dis3l	DIS3 like exosome 3'-5' exoribonuclease	0.333333
1	26686978	C	A	13	12	intron	NA	NA	NA	4931408C20Rik	RIKEN cDNA 4931408C20 gene	0.333333
17	45561955	TTCTCTC	T	26	14	promoter	NA	NA	NA	Slc35b2	solute carrier family 35, member B2	0.333333
4	126150614	G	GT	14	21	threeUTR	NA	NA	NA	Sh3d21	SH3 domain containing 21	0.333333
9	105996988	CA	C	17	13	intron	NA	NA	NA	Col6a4	collagen, type VI, alpha 4	0.333333
3	145524389	A	ATG	25	10	intron	NA	NA	NA	Col24a1	collagen, type XXIV, alpha 1	0.333333
10	60304348	GGA	G	16	11	intron	NA	NA	NA	Cdh23	cadherin 23 (otocadherin)	0.333333
17	73899050	GA	G	24	27	intron	NA	NA	NA	Xdh	xanthine dehydrogenase	0.333333
2	87693906	TA	T	15	19	fiveUTR	NA	NA	NA	Olfr1136	olfactory receptor 1136	0.333333
2	87693906	TA	T	15	19	promoter	NA	NA	NA	Olfr1136	olfactory receptor 1136	0.333333
1	52090575	CT	C	11	10	intron	NA	NA	NA	Stat4	signal transducer and activator of transcription 4	0.333333
5	108422905	GA	G	15	10	intron	NA	NA	NA	Pde6b	phosphodiesterase 6B, cGMP, rod receptor, beta polypeptide	0.333333
9	36911349	AC	A	16	13	intron	NA	NA	NA	Pknox2	Pbx/knotted 1 homeobox 2	0.333333
1	52090575	CT	C	11	10	intron	NA	NA	NA	Stat1	signal transducer and activator of transcription 1	0.333333
2	158331770	CCT	C	19	10	intron	NA	NA	NA	Lbp	lipopolysaccharide binding protein	0.333333
17	45561955	TTCTCTC	T	26	14	intron	NA	NA	NA	Nfkbie	nuclear factor of kappa light polypeptide gene enhancer in B cells inhibitor, epsilon	0.333333
18	37355945	A	T	68	25	intron	synonymous	T	T	NA	NA	0.321429
18	37355945	A	T	68	25	intron	synonymous	T	T	Gm38667	predicted gene, 38667	0.321429
18	37355945	A	T	68	25	coding	synonymous	T	T	Pcdhb8	protocadherin beta 8	0.321429
18	37355945	A	T	68	25	intron	synonymous	T	T	Gm37013	predicted gene, 37013	0.321429
18	37355945	A	T	68	25	intron	synonymous	T	T	Gm38666	predicted gene, 38666	0.321429
3	130648125	CCTG	C	39	37	intergenic	NA	NA	NA	NA	NA	0.321429
12	19977126	G	C	34	22	intergenic	NA	NA	NA	NA	NA	0.318182
4	134132174	TA	T	13	15	intron	NA	NA	NA	Cep85	centrosomal protein 85	0.307692
12	51409080	TC	T	20	18	intron	NA	NA	NA	Scfd1	Sec1 family domain containing 1	0.307692
6	56753824	CT	C	26	16	intron	NA	NA	NA	Avl9	AVL9 cell migration associated	0.307692
X	100878258	TAC	T	11	20	intron	NA	NA	NA	Tex11	testis expressed gene 11	0.307692
17	15417495	C	CTG	19	13	intron	NA	NA	NA	Fam120b	family with sequence similarity 120, member B	0.3
17	88554720	TAC	T	22	21	intron	NA	NA	NA	Ppp1r21	protein phosphatase 1, regulatory subunit 21	0.3
8	83400170	TAC	T	14	14	intron	NA	NA	NA	Clgn	calmegin	0.3
9	57677160	GT	G	13	12	threeUTR	NA	NA	NA	Cyp1a2	cytochrome P450, family 1, subfamily a, polypeptide 2	0.3
7	121047818	CT	C	16	23	intron	NA	NA	NA	Mettl9	methyltransferase like 9	0.294118
11	77465603	GCA	G	38	20	intron	NA	NA	NA	NA	NA	0.294118
11	77465603	GCA	G	38	20	intron	NA	NA	NA	Coro6	coronin 6	0.294118
12	67221322	TCA	T	30	18	promoter	NA	NA	NA	Mdga2	MAM domain containing glycosylphosphatidylinositol anchor 2	0.285714
12	67221322	TCA	T	30	18	fiveUTR	NA	NA	NA	Mdga2	MAM domain containing glycosylphosphatidylinositol anchor 2	0.285714
12	21327961	CT	C	10	14	intron	NA	NA	NA	Adam17	a disintegrin and metallopeptidase domain 17	0.285714
16	85438787	TTGC	T	17	31	intron	NA	NA	NA	Cyyr1	cysteine and tyrosine-rich protein 1	0.285714
18	37355930	A	G	68	26	intron	synonymous	P	P	NA	NA	0.275862
18	37355930	A	G	68	26	coding	synonymous	P	P	Pcdhb8	protocadherin beta 8	0.275862
18	37355930	A	G	68	26	intron	synonymous	P	P	Gm38666	predicted gene, 38666	0.275862
18	37355930	A	G	68	26	intron	synonymous	P	P	Gm38667	predicted gene, 38667	0.275862
18	37355930	A	G	68	26	intron	synonymous	P	P	Gm37013	predicted gene, 37013	0.275862
10	76533765	A	G	12	11	intron	NA	NA	NA	Lss	lanosterol synthase	0.272727
16	22959354	ATG	A	14	14	intron	NA	NA	NA	Hrg	histidine-rich glycoprotein	0.272727
15	79313249	TC	T	16	14	promoter	NA	NA	NA	NA	NA	0.272727
15	79313249	TC	T	16	14	intron	NA	NA	NA	Pla2g6	phospholipase A2, group VI	0.272727
9	66133832	GGA	G	15	14	intron	NA	NA	NA	Ciao2a	cytosolic iron-sulfur assembly component 2A	0.272727
4	149488216	AGT	A	49	29	intron	NA	NA	NA	Lzic	leucine zipper and CTNNBIP1 domain containing	0.272727
17	13552919	TCTGTG	T	15	13	intron	NA	NA	NA	2700054A10Rik	RIKEN cDNA 2700054A10 gene	0.272727
8	124877320	TCA	T	16	14	intron	NA	NA	NA	Gnpat	glyceronephosphate O-acyltransferase	0.272727
9	44626300	GT	G	10	17	intron	NA	NA	NA	Ddx6	DEAD (Asp-Glu-Ala-Asp) box polypeptide 6	0.266667
3	138115073	GGA	G	20	19	intron	NA	NA	NA	Mttp	microsomal triglyceride transfer protein	0.266667
14	16818570	A	AT	17	20	intron	NA	NA	NA	Rarb	retinoic acid receptor, beta	0.263158
7	127935349	GA	G	21	22	intron	NA	NA	NA	Prss36	protease, serine 36	0.263158
7	127935349	GA	G	21	22	promoter	NA	NA	NA	Prss36	protease, serine 36	0.263158
1	161819170	GA	G	17	29	intron	NA	NA	NA	Suco	SUN domain containing ossification factor	0.259259
8	95456126	G	A	14	12	intron	NA	NA	NA	Csnk2a2	casein kinase 2, alpha prime polypeptide	0.25
4	137754933	GCA	G	13	17	intron	NA	NA	NA	Alpl	alkaline phosphatase, liver/bone/kidney	0.25
2	161927371	TAC	T	12	16	intron	NA	NA	NA	Ptprt	protein tyrosine phosphatase, receptor type, T	0.25
7	28995987	TG	T	19	13	intron	NA	NA	NA	Map4k1	mitogen-activated protein kinase kinase kinase kinase 1	0.25
6	137701294	CCAG	C	13	13	intergenic	NA	NA	NA	NA	NA	0.25
7	120360812	TA	T	11	21	intron	NA	NA	NA	Abca15	ATP-binding cassette, sub-family A (ABC1), member 15	0.238095
15	81371577	G	GA	23	29	intron	NA	NA	NA	St13	suppression of tumorigenicity 13	0.238095
8	39950055	TTGC	T	40	24	intergenic	NA	NA	NA	NA	NA	0.238095
1	26687670	T	A	22	17	intergenic	NA	NA	NA	NA	NA	0.235294
1	26687670	T	A	22	17	promoter	NA	NA	NA	4931408C20Rik	RIKEN cDNA 4931408C20 gene	0.235294
17	48366131	TG	T	33	21	intron	NA	NA	NA	Treml1	triggering receptor expressed on myeloid cells-like 1	0.235294
15	75085581	C	T	45	28	intergenic	NA	NA	NA	NA	NA	0.230769
19	4515628	C	CT	20	26	intron	NA	NA	NA	Pcx	pyruvate carboxylase	0.227273
6	85952254	AAC	A	29	29	intron	NA	NA	NA	Dusp11	dual specificity phosphatase 11 (RNA/RNP complex 1-interacting)	0.227273
6	85952254	AAC	A	29	29	promoter	NA	NA	NA	Dusp11	dual specificity phosphatase 11 (RNA/RNP complex 1-interacting)	0.227273
19	4515628	C	CT	20	26	promoter	NA	NA	NA	Pcx	pyruvate carboxylase	0.227273
1	87443796	TCAG	T	45	41	coding	nonsynonymous	RQ	R	Gigyf2	GRB10 interacting GYF protein 2	0.225806
1	87443796	TCAG	T	45	41	threeUTR	nonsynonymous	RQ	R	Gigyf2	GRB10 interacting GYF protein 2	0.225806
2	98662805	G	A	38	30	intergenic	NA	NA	NA	NA	NA	0.217391
2	98662805	G	A	38	30	intron	NA	NA	NA	NA	NA	0.217391
13	70797766	AAC	A	22	17	intron	NA	NA	NA	Adamts16	a disintegrin-like and metallopeptidase (reprolysin type) with thrombospondin type 1 motif, 16	0.214286
15	10479002	TCA	T	26	18	intron	NA	NA	NA	Brix1	BRX1, biogenesis of ribosomes	0.214286
8	55348203	C	A	12	18	intergenic	NA	NA	NA	NA	NA	0.210526
11	72982043	ACC	A	25	22	intron	NA	NA	NA	Atp2a3	ATPase, Ca++ transporting, ubiquitous	0.210526
11	72982043	ACC	A	25	22	promoter	NA	NA	NA	Atp2a3	ATPase, Ca++ transporting, ubiquitous	0.210526
1	88277661	G	T	35	25	promoter	NA	NA	NA	Trpm8	transient receptor potential cation channel, subfamily M, member 8	0.2
1	88277661	G	T	35	25	promoter	NA	NA	NA	Hjurp	Holliday junction recognition protein	0.2
1	88264977	C	T	31	20	threeUTR	NA	NA	NA	Hjurp	Holliday junction recognition protein	0.2
17	36257918	AG	A	42	31	promoter	NA	NA	NA	Rpp21	ribonuclease P 21 subunit	0.2
17	36257918	AG	A	42	31	fiveUTR	NA	NA	NA	Rpp21	ribonuclease P 21 subunit	0.2
4	108184506	AAG	A	63	46	intron	NA	NA	NA	Zyg11a	zyg-11 family member A, cell cycle regulator	0.194444
18	37401644	G	T	71	46	intron	synonymous	V	V	Gm38666	predicted gene, 38666	0.192982
18	37401644	G	T	71	46	intron	synonymous	V	V	Gm38667	predicted gene, 38667	0.192982
18	37401644	G	T	71	46	coding	synonymous	V	V	Pcdhb9	protocadherin beta 9	0.192982
18	37401644	G	T	71	46	intron	synonymous	V	V	Gm37013	predicted gene, 37013	0.192982
7	107184704	CT	C	21	24	intron	NA	NA	NA	Nlrp14	NLR family, pyrin domain containing 14	0.190476
18	87852058	T	C	34	32	intergenic	NA	NA	NA	NA	NA	0.1875
10	127007957	AG	A	30	20	intron	NA	NA	NA	Avil	advillin	0.1875
1	75140851	AC	A	34	16	promoter	NA	NA	NA	Retreg2	reticulophagy regulator family member 2	0.1875
17	43691805	TTTG	T	19	18	intron	NA	NA	NA	Cyp39a1	cytochrome P450, family 39, subfamily a, polypeptide 1	0.1875
1	75140851	AC	A	34	16	promoter	NA	NA	NA	Cnppd1	cyclin Pas1/PHO80 domain containing 1	0.1875
1	75140851	AC	A	34	16	intron	NA	NA	NA	Cnppd1	cyclin Pas1/PHO80 domain containing 1	0.1875
9	112067240	C	A	75	86	threeUTR	nonsynonymous	S	I	Arpp21	cyclic AMP-regulated phosphoprotein, 21	0.186047
9	112067240	C	A	75	86	coding	nonsynonymous	S	I	Arpp21	cyclic AMP-regulated phosphoprotein, 21	0.186047
X	75805289	C	T	13	12	intron	NA	NA	NA	Pls3	plastin 3 (T-isoform)	0.181818
X	52772510	CCT	C	48	24	intergenic	NA	NA	NA	NA	NA	0.181818
7	68300813	G	GT	32	33	intron	NA	NA	NA	Fam169b	family with sequence similarity 169, member B	0.178571
7	86465360	TTC	T	24	19	promoter	NA	NA	NA	Olfr299	olfactory receptor 299	0.176471
7	86465360	TTC	T	24	19	intergenic	NA	NA	NA	NA	NA	0.176471
7	86465360	TTC	T	24	19	intron	NA	NA	NA	NA	NA	0.176471
16	72972411	G	GC	46	27	intron	NA	NA	NA	Robo1	roundabout guidance receptor 1	0.173913
5	73115189	CA	C	35	24	intron	NA	NA	NA	Fryl	FRY like transcription coactivator	0.173913
8	89168033	ACTG	A	60	36	intergenic	NA	NA	NA	NA	NA	0.172414
12	106672166	A	T	35	20	intergenic	NA	NA	NA	NA	NA	0.166667
11	3196936	G	A	26	24	promoter	NA	NA	NA	NA	NA	0.166667
11	3196936	G	A	26	24	intron	NA	NA	NA	Sfi1	Sfi1 homolog, spindle assembly associated (yeast)	0.166667
2	65728508	G	A	62	36	coding	nonsynonymous	V	I	Scn2a	sodium channel, voltage-gated, type II, alpha	0.166667
2	83761848	AT	A	19	32	promoter	NA	NA	NA	NA	NA	0.166667
2	83761848	AT	A	19	32	intron	NA	NA	NA	Itgav	integrin alpha V	0.166667
1	87374048	CGAG	C	64	45	coding	nonsynonymous	RG	R	Gigyf2	GRB10 interacting GYF protein 2	0.166667
5	114041982	AAC	A	23	21	intron	NA	NA	NA	Svop	SV2 related protein	0.166667
3	106280215	A	G	77	58	intron	NA	NA	NA	NA	NA	0.16129
3	106280215	A	G	77	58	intergenic	NA	NA	NA	NA	NA	0.16129
18	67870553	CT	C	43	28	intron	NA	NA	NA	Cep192	centrosomal protein 192	0.16
15	74021125	C	T	36	20	intergenic	NA	NA	NA	NA	NA	0.157895
2	85984079	T	C	99	60	coding	nonsynonymous	S	P	Olfr1030	olfactory receptor 1030	0.15
3	28029322	CTG	C	25	34	intron	NA	NA	NA	NA	NA	0.148148
3	28029322	CTG	C	25	34	promoter	NA	NA	NA	Pld1	phospholipase D1	0.148148
3	69032880	TA	T	23	32	threeUTR	frameshift			Smc4	structural maintenance of chromosomes 4	0.148148
3	69032880	TA	T	23	32	coding	frameshift			Smc4	structural maintenance of chromosomes 4	0.148148
3	28029322	CTG	C	25	34	intron	NA	NA	NA	Pld1	phospholipase D1	0.148148
4	147581420	C	T	21	37	intron	NA	NA	NA	Zfp985	zinc finger protein 985	0.146341
9	124029334	T	TA	39	47	coding	frameshift			Ccr3	chemokine (C-C motif) receptor 3	0.146341
3	10324100	T	TA	24	37	intron	NA	NA	NA	Impa1	inositol (myo)-1(or 4)-monophosphatase 1	0.142857
2	31353819	A	C	73	57	intergenic	synonymous	S	S	NA	NA	0.140351
2	31353819	A	C	73	57	coding	synonymous	S	S	NA	NA	0.140351
6	147016243	C	T	62	59	coding	nonsynonymous	R	C	Ppfibp1	PTPRF interacting protein, binding protein 1 (liprin beta 1)	0.135593
6	147016243	C	T	62	59	coding	synonymous	A	A	Ppfibp1	PTPRF interacting protein, binding protein 1 (liprin beta 1)	0.135593
1	88265019	G	A	55	32	threeUTR	NA	NA	NA	Hjurp	Holliday junction recognition protein	0.125
19	53196573	TTGC	T	51	26	intron	NA	NA	NA	Add3	adducin 3 (gamma)	0.125
5	99978497	CCCG	C	68	43	coding	nonsynonymous	AG	G	Hnrnpd	heterogeneous nuclear ribonucleoprotein D	0.117647
5	99978497	CCCG	C	68	43	promoter	nonsynonymous	AG	G	NA	NA	0.117647
5	99978497	CCCG	C	68	43	intron	nonsynonymous	AG	G	Hnrnpd	heterogeneous nuclear ribonucleoprotein D	0.117647
5	99978497	CCCG	C	68	43	promoter	nonsynonymous	AG	G	Hnrnpd	heterogeneous nuclear ribonucleoprotein D	0.117647
2	91142843	C	T	92	61	coding	synonymous	E	E	Madd	MAP-kinase activating death domain	0.114754
3	98115210	TCTC	T	62	41	intron	NA	NA	NA	Notch2	notch 2	0.108108
18	65755672	C	T	50	44	intergenic	NA	NA	NA	NA	NA	0.106383
18	12723701	C	G	69	44	intron	NA	NA	NA	Ttc39c	tetratricopeptide repeat domain 39C	0.0952381
10	17724404	C	G	157	112	coding	nonsynonymous	F	L	Cited2	Cbp/p300-interacting transactivator, with Glu/Asp-rich carboxy-terminal domain, 2	0.0892857
10	17724404	C	G	157	112	coding	nonsynonymous	F	L	NA	NA	0.0892857
5	120654536	GGA	G	70	48	intron	NA	NA	NA	Rasal1	RAS protein activator like 1 (GAP1 like)	0.0888889
6	120750892	GGGA	G	55	52	coding	nonsynonymous	RE	R	NA	NA	0.0851064
6	120750892	GGGA	G	55	52	coding	nonsynonymous	RE	R	Cecr2	CECR2, histone acetyl-lysine reader	0.0851064
4	145229126	G	A	60	48	intron	NA	NA	NA	Tnfrsf1b	tumor necrosis factor receptor superfamily, member 1b	0.0833333
6	38023006	G	A	95	48	threeUTR	synonymous	I	I	Svopl	SV2 related protein homolog (rat)-like	0.0833333
6	38023006	G	A	95	48	coding	synonymous	I	I	Svopl	SV2 related protein homolog (rat)-like	0.0833333
2	88767329	T	C	56	49	coding	nonsynonymous	R	G	NA	NA	0.0816327
2	88767329	T	C	56	49	coding	nonsynonymous	R	G	Olfr1200	olfactory receptor 1200	0.0816327
11	63675905	CCTG	C	54	52	intergenic	NA	NA	NA	NA	NA	0.0769231
3	95683320	G	A	95	67	coding	nonsynonymous	P	S	Adamtsl4	ADAMTS-like 4	0.0746269
1	72301132	G	A	105	86	coding	synonymous	A	A	Tmem169	transmembrane protein 169	0.0581395
14	24004089	C	T	152	97	promoter	nonsynonymous	G	S	4930519K11Rik	RIKEN cDNA 4930519K11 gene	0.0515464
14	24004089	C	T	152	97	intron	nonsynonymous	G	S	Kcnma1	potassium large conductance calcium-activated channel, subfamily M, alpha member 1	0.0515464
14	24004089	C	T	152	97	promoter	nonsynonymous	G	S	Kcnma1	potassium large conductance calcium-activated channel, subfamily M, alpha member 1	0.0515464
14	24004089	C	T	152	97	coding	nonsynonymous	G	S	Kcnma1	potassium large conductance calcium-activated channel, subfamily M, alpha member 1	0.0515464
17	47691436	G	A	65	41	intron	nonsynonymous	P	L	Frs3	fibroblast growth factor receptor substrate 3	0.0512821
17	47691436	G	A	65	41	coding	nonsynonymous	P	L	Prickle4	prickle planar cell polarity protein 4	0.0512821
17	47691436	G	A	65	41	promoter	nonsynonymous	P	L	Prickle4	prickle planar cell polarity protein 4	0.0512821
11	61069529	G	A	95	69	coding	nonsynonymous	E	K	Kcnj12	potassium inwardly-rectifying channel, subfamily J, member 12	0.0447761
682T1
Chr	Pos	Ref	Alt	Read.Depth.Normal	Read.Depth.Tumor	Location	Consequence	Ref.AA	Var.AA	SYMBOL	GENENAME	alt.allele.freq
18	37303359	C	T	25	20	intron	NA	NA	NA	Gm38666	predicted gene, 38666	0.95
18	37303359	C	T	25	20	intron	NA	NA	NA	Gm38667	predicted gene, 38667	0.95
18	37303359	C	T	25	20	threeUTR	NA	NA	NA	Pcdhb3	protocadherin beta 3	0.95
18	37303359	C	T	25	20	intron	NA	NA	NA	Gm37013	predicted gene, 37013	0.95
14	122476808	CGT	C	10	11	promoter	NA	NA	NA	2610035F20Rik	RIKEN cDNA 2610035F20 gene	0.8
14	122476808	CGT	C	10	11	promoter	NA	NA	NA	Zic2	zinc finger protein of the cerebellum 2	0.8
14	122476808	CGT	C	10	11	intron	NA	NA	NA	Zic2	zinc finger protein of the cerebellum 2	0.8
5	73657639	CGTGT	C	29	26	intron	NA	NA	NA	Spata18	spermatogenesis associated 18	0.75
5	73657639	CGTGT	C	29	26	promoter	NA	NA	NA	Spata18	spermatogenesis associated 18	0.75
4	156335550	C	T	56	25	intron	NA	NA	NA	Vmn2r-ps159	vomeronasal 2, receptor, pseudogene 159	0.71875
4	156335550	C	T	56	25	intron	NA	NA	NA	Vmn2r123	vomeronasal 2, receptor 123	0.71875
18	37401284	A	G	39	15	intron	synonymous	L	L	Gm38666	predicted gene, 38666	0.666667
18	37401284	A	G	39	15	intron	synonymous	L	L	Gm38667	predicted gene, 38667	0.666667
18	37401284	A	G	39	15	coding	synonymous	L	L	Pcdhb9	protocadherin beta 9	0.666667
18	37401284	A	G	39	15	intron	synonymous	L	L	Gm37013	predicted gene, 37013	0.666667
18	37356114	T	G	43	20	intron	nonsynonymous	F	V	NA	NA	0.62963
18	37356114	T	G	43	20	intron	nonsynonymous	F	V	Gm38667	predicted gene, 38667	0.62963
18	37356114	T	G	43	20	coding	nonsynonymous	F	V	Pcdhb8	protocadherin beta 8	0.62963
18	37356114	T	G	43	20	intron	nonsynonymous	F	V	Gm38666	predicted gene, 38666	0.62963
18	37356114	T	G	43	20	intron	nonsynonymous	F	V	Gm37013	predicted gene, 37013	0.62963
11	100267443	AC	A	13	10	intron	NA	NA	NA	Krt42	keratin 42	0.625
11	100267443	AC	A	13	10	promoter	NA	NA	NA	Krt42	keratin 42	0.625
5	104437631	C	CT	17	14	intron	NA	NA	NA	Spp1	secreted phosphoprotein 1	0.6
11	104845119	C	CA	14	10	intron	NA	NA	NA	Efcab3	EF-hand calcium binding domain 3	0.571429
3	117611140	GGCT	G	35	17	intron	NA	NA	NA	Plppr5	phospholipid phosphatase related 5	0.571429
8	120029409	CGT	C	32	19	intron	NA	NA	NA	Crispld2	cysteine-rich secretory protein LCCL domain containing 2	0.571429
8	120029409	CGT	C	32	19	promoter	NA	NA	NA	Crispld2	cysteine-rich secretory protein LCCL domain containing 2	0.571429
17	48247956	CG	C	27	14	intron	NA	NA	NA	Trem3	triggering receptor expressed on myeloid cells 3	0.571429
15	97009153	TA	T	11	14	intron	NA	NA	NA	Slc38a4	solute carrier family 38, member 4	0.571429
8	120029409	CGT	C	32	19	intron	NA	NA	NA	Galnt2	polypeptide N-acetylgalactosaminyltransferase 2	0.571429
17	48247956	CG	C	27	14	promoter	NA	NA	NA	Trem3	triggering receptor expressed on myeloid cells 3	0.571429
18	37356242	T	C	51	25	coding	synonymous	G	G	Pcdhb8	protocadherin beta 8	0.545455
18	37356245	T	C	51	26	coding	synonymous	G	G	Pcdhb8	protocadherin beta 8	0.545455
18	37356245	T	C	51	26	intron	synonymous	G	G	NA	NA	0.545455
18	37356242	T	C	51	25	intron	synonymous	G	G	NA	NA	0.545455
18	37356242	T	C	51	25	intron	synonymous	G	G	Gm38666	predicted gene, 38666	0.545455
18	37356245	T	C	51	26	intron	synonymous	G	G	Gm38666	predicted gene, 38666	0.545455
18	37356245	T	C	51	26	intron	synonymous	G	G	Gm38667	predicted gene, 38667	0.545455
18	37356242	T	C	51	25	intron	synonymous	G	G	Gm38667	predicted gene, 38667	0.545455
18	37356245	T	C	51	26	intron	synonymous	G	G	Gm37013	predicted gene, 37013	0.545455
18	37356242	T	C	51	25	intron	synonymous	G	G	Gm37013	predicted gene, 37013	0.545455
11	98380235	AC	A	12	12	intron	NA	NA	NA	Stard3	START domain containing 3	0.5
4	74153670	CA	C	21	12	intron	NA	NA	NA	Frmd3	FERM domain containing 3	0.5
11	101753076	AAC	A	16	12	intron	NA	NA	NA	Dhx8	DEAH (Asp-Glu-Ala-His) box polypeptide 8	0.444444
18	37356071	G	A	34	16	intron	synonymous	R	R	NA	NA	0.421053
18	37356071	G	A	34	16	intron	synonymous	R	R	Gm38667	predicted gene, 38667	0.421053
18	37356071	G	A	34	16	coding	synonymous	R	R	Pcdhb8	protocadherin beta 8	0.421053
18	37356071	G	A	34	16	intron	synonymous	R	R	Gm37013	predicted gene, 37013	0.421053
18	37356071	G	A	34	16	intron	synonymous	R	R	Gm38666	predicted gene, 38666	0.421053
5	16340640	C	CT	17	12	intron	NA	NA	NA	Cacna2d1	calcium channel, voltage-dependent, alpha2/delta subunit 1	0.416667
7	102084588	AC	A	16	26	intron	NA	NA	NA	Trpc2	transient receptor potential cation channel, subfamily C, member 2	0.4
9	36637988	GA	G	12	10	intron	NA	NA	NA	Pate14	prostate and testis expressed 14	0.4
7	102084588	AC	A	16	26	intron	NA	NA	NA	Xntrpc	Xndc1-transient receptor potential cation channel, subfamily C, member 2 readthrough	0.4
13	54093824	CTG	C	24	17	intron	NA	NA	NA	Sfxn1	sideroflexin 1	0.384615
2	164894488	CG	C	19	19	intron	NA	NA	NA	Zfp335	zinc finger protein 335	0.375
14	41981573	AAC	A	23	11	intron	NA	NA	NA	NA	NA	0.375
14	41981573	AAC	A	23	11	promoter	NA	NA	NA	NA	NA	0.375
4	86855845	AC	A	11	10	intron	NA	NA	NA	Rps6	ribosomal protein S6	0.375
12	79295373	TAC	T	20	14	intron	NA	NA	NA	Zfyve26	zinc finger, FYVE domain containing 26	0.375
12	79295373	TAC	T	20	14	promoter	NA	NA	NA	Rad51b	RAD51 paralog B	0.375
17	34629717	CTA	C	17	15	intron	NA	NA	NA	Prrt1	proline-rich transmembrane protein 1	0.363636
17	34629717	CTA	C	17	15	promoter	NA	NA	NA	Ppt2	palmitoyl-protein thioesterase 2	0.363636
17	34629717	CTA	C	17	15	promoter	NA	NA	NA	NA	NA	0.363636
17	34629717	CTA	C	17	15	promoter	NA	NA	NA	Prrt1	proline-rich transmembrane protein 1	0.363636
9	70803881	TCA	T	12	14	intron	NA	NA	NA	Lipc	lipase, hepatic	0.333333
8	125734151	AG	A	10	23	intron	NA	NA	NA	Ntpcr	nucleoside-triphosphatase, cancer-related	0.333333
8	125734151	AG	A	10	23	promoter	NA	NA	NA	Ntpcr	nucleoside-triphosphatase, cancer-related	0.333333
13	27838186	TTGC	T	23	18	intergenic	NA	NA	NA	NA	NA	0.333333
7	28611155	GAC	G	15	16	intron	NA	NA	NA	Acp7	acid phosphatase 7, tartrate resistant	0.333333
5	26258878	C	T	35	37	intron	NA	NA	NA	Gm7361	predicted gene 7361	0.3125
11	120204924	CCTG	C	21	14	intergenic	NA	NA	NA	NA	NA	0.3125
11	79254261	T	TC	21	29	intron	NA	NA	NA	Wsb1	WD repeat and SOCS box-containing 1	0.304348
12	18873536	T	A	44	18	intergenic	NA	NA	NA	NA	NA	0.3
X	60892026	T	G	12	10	promoter	NA	NA	NA	Gm38438	predicted gene, 38438	0.3
X	60892026	T	G	12	10	threeUTR	NA	NA	NA	Sox3	SRY (sex determining region Y)-box 3	0.3
17	78824413	C	T	15	10	intron	NA	NA	NA	Heatr5b	HEAT repeat containing 5B	0.3
17	78824423	A	G	16	10	intron	NA	NA	NA	Heatr5b	HEAT repeat containing 5B	0.3
12	18873536	T	A	44	18	intron	NA	NA	NA	NA	NA	0.3
5	135869436	TG	T	12	12	intron	NA	NA	NA	Srrm3	serine/arginine repetitive matrix 3	0.3
14	35734529	AAC	A	14	11	intergenic	NA	NA	NA	NA	NA	0.3
2	76631520	TCA	T	16	14	intron	NA	NA	NA	Prkra	protein kinase, interferon inducible double stranded RNA dependent activator	0.3
1	5589375	TTG	T	22	14	intron	NA	NA	NA	Oprk1	opioid receptor, kappa 1	0.3
17	56685985	AT	A	20	31	intron	NA	NA	NA	Ranbp3	RAN binding protein 3	0.291667
1	85247336	G	C	45	31	intron	NA	NA	NA	NA	NA	0.285714
1	85247336	G	C	45	31	promoter	NA	NA	NA	NA	NA	0.285714
8	91085798	G	T	14	14	intron	NA	NA	NA	Rbl2	RB transcriptional corepressor like 2	0.285714
1	85247336	G	C	45	31	intron	NA	NA	NA	C130026I21Rik	RIKEN cDNA C130026I21 gene	0.285714
19	11623536	GA	G	31	16	promoter	NA	NA	NA	Ms4a2	membrane-spanning 4-domains, subfamily A, member 2	0.285714
9	58032602	TG	T	25	16	intron	NA	NA	NA	Gm16130	predicted gene 16130	0.285714
9	58032602	TG	T	25	16	promoter	NA	NA	NA	Ccdc33	coiled-coil domain containing 33	0.285714
9	58032602	TG	T	25	16	intron	NA	NA	NA	Ccdc33	coiled-coil domain containing 33	0.285714
19	11623536	GA	G	31	16	intron	NA	NA	NA	Ms4a2	membrane-spanning 4-domains, subfamily A, member 2	0.285714
11	33161186	C	T	43	34	coding	nonsynonymous	V	I	Npm1	nucleophosmin 1	0.277778
4	3173558	C	A	15	12	intergenic	NA	NA	NA	NA	NA	0.27451
4	132986053	TAC	T	11	15	intron	NA	NA	NA	Fgr	FGR proto-oncogene, Src family tyrosine kinase	0.272727
14	101506980	GCACA	G	16	13	intron	NA	NA	NA	Tbc1d4	TBC1 domain family, member 4	0.272727
10	115220762	G	GA	19	12	intron	NA	NA	NA	Tbc1d15	TBC1 domain family, member 15	0.272727
4	124883801	A	G	30	18	intron	NA	NA	NA	Epha10	Eph receptor A10	0.266667
4	124883801	A	G	30	18	promoter	NA	NA	NA	Epha10	Eph receptor A10	0.266667
11	35540060	CGCT	C	29	22	intron	NA	NA	NA	Slit3	slit guidance ligand 3	0.266667
4	156351321	T	G	25	36	intergenic	synonymous	A	A	NA	NA	0.263158
18	90592256	A	G	37	18	coding	synonymous	E	E	Gm45871	predicted gene 45871	0.263158
18	90592255	A	T	38	18	coding	nonsynonymous	E	V	Gm45871	predicted gene 45871	0.263158
4	156351321	T	G	25	36	coding	synonymous	A	A	NA	NA	0.263158
4	84277993	AAG	A	13	21	intron	NA	NA	NA	Bnc2	basonuclin 2	0.263158
4	84277993	AAG	A	13	21	intron	NA	NA	NA	NA	NA	0.263158
18	37342466	G	A	71	80	coding	synonymous	E	E	Pcdhb7	protocadherin beta 7	0.25
18	37342466	G	A	71	80	intron	synonymous	E	E	Gm37013	predicted gene, 37013	0.25
18	37342466	G	A	71	80	intron	synonymous	E	E	Gm38666	predicted gene, 38666	0.25
18	37342466	G	A	71	80	intron	synonymous	E	E	Gm38667	predicted gene, 38667	0.25
19	10980302	G	A	14	12	intron	NA	NA	NA	Ms4a15	membrane-spanning 4-domains, subfamily A, member 15	0.25
4	141324467	GGT	G	18	16	intron	NA	NA	NA	Epha2	Eph receptor A2	0.25
6	39387342	TAC	T	10	12	intron	NA	NA	NA	Rab19	RAB19, member RAS oncogene family	0.25
2	125896868	C	CA	15	13	intron	NA	NA	NA	Galk2	galactokinase 2	0.25
18	37342464	G	A	72	82	intron	nonsynonymous	E	K	Gm38667	predicted gene, 38667	0.244444
18	37342463	C	T	72	82	intron	synonymous	S	S	Gm38667	predicted gene, 38667	0.244444
18	37342464	G	A	72	82	coding	nonsynonymous	E	K	Pcdhb7	protocadherin beta 7	0.244444
18	37342463	C	T	72	82	coding	synonymous	S	S	Pcdhb7	protocadherin beta 7	0.244444
18	37342464	G	A	72	82	intron	nonsynonymous	E	K	Gm37013	predicted gene, 37013	0.244444
18	37342463	C	T	72	82	intron	synonymous	S	S	Gm37013	predicted gene, 37013	0.244444
18	37342464	G	A	72	82	intron	nonsynonymous	E	K	Gm38666	predicted gene, 38666	0.244444
18	37342463	C	T	72	82	intron	synonymous	S	S	Gm38666	predicted gene, 38666	0.244444
7	89903137	TAC	T	22	19	intron	NA	NA	NA	Ccdc81	coiled-coil domain containing 81	0.235294
10	81178236	T	C	20	25	promoter	NA	NA	NA	Eef2	eukaryotic translation elongation factor 2	0.230769
10	81178236	T	C	20	25	promoter	NA	NA	NA	Snord37	small nucleolar RNA, C/D box 37	0.230769
10	81178236	T	C	20	25	intron	NA	NA	NA	Eef2	eukaryotic translation elongation factor 2	0.230769
10	81178236	T	C	20	25	spliceSite	NA	NA	NA	Eef2	eukaryotic translation elongation factor 2	0.230769
2	22899901	AT	A	27	14	intron	NA	NA	NA	Pdss1	prenyl (solanesyl) diphosphate synthase, subunit 1	0.230769
12	18873548	A	T	39	16	intergenic	NA	NA	NA	NA	NA	0.222222
12	18873548	A	T	39	16	intron	NA	NA	NA	NA	NA	0.222222
12	18406107	A	T	40	22	intergenic	NA	NA	NA	NA	NA	0.216216
4	146125940	T	G	14	20	threeUTR	NA	NA	NA	Zfp987	zinc finger protein 987	0.216216
14	34090559	G	GC	22	15	intron	NA	NA	NA	Anxa8	annexin A8	0.214286
4	108184506	AAG	A	40	18	intron	NA	NA	NA	Zyg11a	zyg-11 family member A, cell cycle regulator	0.214286
14	34090559	G	GC	22	15	intron	NA	NA	NA	A630023A22Rik	RIKEN cDNA A630023A22 gene	0.214286
1	88277586	G	C	42	24	fiveUTR	NA	NA	NA	Hjurp	Holliday junction recognition protein	0.208333
1	88277586	G	C	42	24	promoter	NA	NA	NA	Trpm8	transient receptor potential cation channel, subfamily M, member 8	0.208333
1	88277586	G	C	42	24	promoter	NA	NA	NA	Hjurp	Holliday junction recognition protein	0.208333
2	170344875	ATG	A	22	26	intergenic	NA	NA	NA	NA	NA	0.208333
6	36934696	AG	A	37	26	intron	NA	NA	NA	Dgki	diacylglycerol kinase, iota	0.208333
7	121091660	G	A	32	12	intron	NA	NA	NA	Otoa	otoancorin	0.2
2	156176475	CA	C	15	21	intron	NA	NA	NA	Rbm39	RNA binding motif protein 39	0.2
14	73775940	CCAG	C	14	16	intron	NA	NA	NA	NA	NA	0.1875
14	73775940	CCAG	C	14	16	intergenic	NA	NA	NA	NA	NA	0.1875
9	3032488	A	T	22	16	intergenic	nonsynonymous	Y	F	NA	NA	0.181818
9	3032488	A	T	22	16	coding	nonsynonymous	Y	F	NA	NA	0.181818
9	3032488	A	T	22	16	coding	nonsynonymous	T	S	NA	NA	0.181818
9	3032488	A	T	22	16	intergenic	nonsynonymous	T	S	NA	NA	0.181818
9	3032488	A	T	22	16	intron	nonsynonymous	T	S	NA	NA	0.181818
9	3032488	A	T	22	16	intron	nonsynonymous	Y	F	NA	NA	0.181818
9	3038017	G	T	19	12	intergenic	NA	NA	NA	NA	NA	0.166667
9	3038017	G	T	19	12	intron	NA	NA	NA	NA	NA	0.166667
2	152007560	C	T	30	36	coding	nonsynonymous	P	S	Slc52a3	solute carrier protein family 52, member 3	0.166667
2	152007560	C	T	30	36	coding	nonsynonymous	P	L	Slc52a3	solute carrier protein family 52, member 3	0.166667
17	13367930	ATG	A	22	20	intron	NA	NA	NA	Tcp10c	t-complex protein 10c	0.166667
4	58813967	CCA	C	27	19	intron	NA	NA	NA	Ecpas	Ecm29 proteasome adaptor and scaffold	0.166667
17	33956928	AG	A	23	26	intron	NA	NA	NA	Vps52	VPS52 GARP complex subunit	0.16
17	33956928	AG	A	23	26	spliceSite	NA	NA	NA	Vps52	VPS52 GARP complex subunit	0.16
17	33956928	AG	A	23	26	promoter	NA	NA	NA	Vps52	VPS52 GARP complex subunit	0.16
17	33956928	AG	A	23	26	promoter	NA	NA	NA	NA	NA	0.16
17	33956928	AG	A	23	26	promoter	NA	NA	NA	Rps18	ribosomal protein S18	0.16
2	152889324	T	G	27	21	spliceSite	NA	NA	NA	Tpx2	TPX2, microtubule-associated	0.157895
2	152889324	T	G	27	21	intron	NA	NA	NA	Tpx2	TPX2, microtubule-associated	0.157895
8	123954607	G	T	48	33	intron	NA	NA	NA	NA	NA	0.151515
8	123954607	G	T	48	33	intron	NA	NA	NA	Galnt2	polypeptide N-acetylgalactosaminyltransferase 2	0.151515
8	123954607	G	T	48	33	intron	NA	NA	NA	Abcb10	ATP-binding cassette, sub-family B (MDR/TAP), member 10	0.151515
18	37342430	C	T	78	78	intron	synonymous	N	N	Gm37013	predicted gene, 37013	0.151163
18	37342430	C	T	78	78	intron	synonymous	N	N	Gm38666	predicted gene, 38666	0.151163
18	37342430	C	T	78	78	intron	synonymous	N	N	Gm38667	predicted gene, 38667	0.151163
18	37342430	C	T	78	78	coding	synonymous	N	N	Pcdhb7	protocadherin beta 7	0.151163
7	123193986	G	A	14	16	coding	nonsynonymous	R	K	Tnrc6a	trinucleotide repeat containing 6a	0.142857
7	123193986	G	A	14	16	threeUTR	nonsynonymous	R	K	Tnrc6a	trinucleotide repeat containing 6a	0.142857
15	36140412	G	A	51	28	promoter	NA	NA	NA	Rgs22	regulator of G-protein signalling 22	0.142857
15	36140412	G	A	51	28	intergenic	NA	NA	NA	NA	NA	0.142857
5	38319900	G	A	67	59	coding	nonsynonymous	V	I	Drd5	dopamine receptor D5	0.135593
15	74851953	AAG	A	33	24	intron	NA	NA	NA	Cyp11b2	cytochrome P450, family 11, subfamily b, polypeptide 2	0.130435
7	84282044	G	A	39	29	intron	NA	NA	NA	Arnt2	aryl hydrocarbon receptor nuclear translocator 2	0.129032
7	30443254	TG	T	22	35	intron	NA	NA	NA	Aplp1	amyloid beta (A4) precursor-like protein 1	0.129032
15	98851081	TTGC	T	47	43	promoter	nonsynonymous	QQ	Q	Kmt2d	lysine (K)-specific methyltransferase 2D	0.121212
15	98851081	TTGC	T	47	43	coding	nonsynonymous	QQ	Q	Kmt2d	lysine (K)-specific methyltransferase 2D	0.121212
1	52232694	GGCT	G	63	43	promoter	nonsynonymous	QP	P	Gls	glutaminase	0.121212
1	52232694	GGCT	G	63	43	coding	nonsynonymous	QP	P	Gls	glutaminase	0.121212
2	88767394	C	A	58	35	coding	nonsynonymous	G	V	Olfr1200	olfactory receptor 1200	0.111111
2	88767394	C	A	58	35	coding	nonsynonymous	G	V	NA	NA	0.111111
17	74660618	A	G	49	39	coding	synonymous	K	K	Birc6	baculoviral IAP repeat-containing 6	0.102564
17	74660618	A	G	49	39	coding	nonsynonymous	K	R	Birc6	baculoviral IAP repeat-containing 6	0.102564
9	110896732	G	A	37	40	intron	NA	NA	NA	Als2cl	ALS2 C-terminal like	0.097561
2	92385239	C	T	59	41	intron	nonsynonymous	V	M	1700029I15Rik	RIKEN cDNA 1700029I15 gene	0.097561
9	110896732	G	A	37	40	promoter	NA	NA	NA	NA	NA	0.097561
2	92385239	C	T	59	41	coding	nonsynonymous	V	M	Mapk8ip1	mitogen-activated protein kinase 8 interacting protein 1	0.097561
12	35309127	ACAG	A	44	51	intergenic	NA	NA	NA	NA	NA	0.0869565
4	140107259	C	A	20	30	coding	nonsynonymous	V	L	Igsf21	immunoglobulin superfamily, member 21	0.0645161
2	10240561	G	A	49	39	coding	nonsynonymous	R	H	Itih5	inter-alpha (globulin) inhibitor H5	0.054054
1	52640888	C	A	48	43	coding	nonsense	C	*	Nemp2	nuclear envelope integral membrane protein 2	0.0487805
1	52640888	C	A	48	43	promoter	nonsense	C	*	Nemp2	nuclear envelope integral membrane protein 2	0.0487805
1	52640888	C	A	48	43	intron	nonsense	C	*	Nemp2	nuclear envelope integral membrane protein 2	0.0487805
Apcmin/+ ETBF
678T1
Chr	Pos	Ref	Alt	Read.Depth.Normal	Read.Depth.Tumor	Location	Consequence	Ref.AA	Var.AA	SYMBOL	GENENAME	alt.allele.freq
18	37401431	G	A	38	36	coding	synonymous	Q	Q	Pcdhb9	protocadherin beta 9	0.619048
18	37357058	C	A	91	53	coding	synonymous	G	G	Pcdhb8	protocadherin beta 8	0.619048
18	37357058	C	A	91	53	intron	synonymous	G	G	Gm38667	predicted gene, 38667	0.619048
18	37401431	G	A	38	36	intron	synonymous	Q	Q	Gm38667	predicted gene, 38667	0.619048
18	37357058	C	A	91	53	intron	synonymous	G	G	Gm38666	predicted gene, 38666	0.619048
18	37401431	G	A	38	36	intron	synonymous	Q	Q	Gm38666	predicted gene, 38666	0.619048
18	37401431	G	A	38	36	intron	synonymous	Q	Q	Gm37013	predicted gene, 37013	0.619048
18	37357058	C	A	91	53	intron	synonymous	G	G	Gm37013	predicted gene, 37013	0.619048
4	147126088	G	A	12	10	intergenic	NA	NA	NA	NA	NA	0.615385
18	37401449	T	C	40	34	coding	synonymous	A	A	Pcdhb9	protocadherin beta 9	0.615385
4	147126088	G	A	12	10	promoter	NA	NA	NA	NA	NA	0.615385
4	147126088	G	A	12	10	intron	NA	NA	NA	NA	NA	0.615385
18	37401449	T	C	40	34	intron	synonymous	A	A	Gm38667	predicted gene, 38667	0.615385
18	37401449	T	C	40	34	intron	synonymous	A	A	Gm37013	predicted gene, 37013	0.615385
18	37401449	T	C	40	34	intron	synonymous	A	A	Gm38666	predicted gene, 38666	0.615385
8	14958438	TA	T	12	18	intron	NA	NA	NA	Arhgef10	Rho guanine nucleotide exchange factor (GEF) 10	0.615385
18	37401471	C	T	40	30	intron	synonymous	L	L	Gm38667	predicted gene, 38667	0.6
18	37401471	C	T	40	30	coding	synonymous	L	L	Pcdhb9	protocadherin beta 9	0.6
18	37401471	C	T	40	30	intron	synonymous	L	L	Gm38666	predicted gene, 38666	0.6
18	37401471	C	T	40	30	intron	synonymous	L	L	Gm37013	predicted gene, 37013	0.6
4	147521337	T	TTTTG	10	13	intergenic	NA	NA	NA	NA	NA	0.6
4	147521337	T	TTTTG	10	13	promoter	NA	NA	NA	NA	NA	0.6
2	26509771	TGA	T	14	17	intron	NA	NA	NA	Notch1	notch 1	0.6
2	26509771	TGA	T	14	17	spliceSite	NA	NA	NA	Notch1	notch 1	0.6
2	167087122	ACT	A	11	12	intergenic	NA	NA	NA	NA	NA	0.571429
10	6837992	T	TTG	13	13	intron	NA	NA	NA	Oprm1	opioid receptor, mu 1	0.571429
18	37401481	G	A	40	26	intron	nonsynonymous	R	K	Gm38667	predicted gene, 38667	0.566667
18	37401481	G	A	40	26	coding	nonsynonymous	R	K	Pcdhb9	protocadherin beta 9	0.566667
18	37401481	G	A	40	26	intron	nonsynonymous	R	K	Gm38666	predicted gene, 38666	0.566667
18	37401481	G	A	40	26	intron	nonsynonymous	R	K	Gm37013	predicted gene, 37013	0.566667
18	37357040	A	T	88	49	coding	synonymous	A	A	Pcdhb8	protocadherin beta 8	0.557377
18	37357040	A	T	88	49	intron	synonymous	A	A	Gm37013	predicted gene, 37013	0.557377
18	37357040	A	T	88	49	intron	synonymous	A	A	Gm38666	predicted gene, 38666	0.557377
18	37357040	A	T	88	49	intron	synonymous	A	A	Gm38667	predicted gene, 38667	0.557377
5	18015760	TTC	T	15	21	intron	NA	NA	NA	Gnat3	guanine nucleotide binding protein, alpha transducing 3	0.555556
2	153986576	C	CT	18	28	intron	NA	NA	NA	Bpifa6	BPI fold containing family A, member 6	0.533333
18	37357004	T	G	81	44	coding	synonymous	A	A	Pcdhb8	protocadherin beta 8	0.519231
18	37357004	T	G	81	44	intron	synonymous	A	A	Gm38667	predicted gene, 38667	0.519231
18	37357004	T	G	81	44	intron	synonymous	A	A	Gm37013	predicted gene, 37013	0.519231
18	37357004	T	G	81	44	intron	synonymous	A	A	Gm38666	predicted gene, 38666	0.519231
12	108327014	ATG	A	10	21	intron	NA	NA	NA	NA	NA	0.5
5	105028501	G	GA	12	27	intron	NA	NA	NA	Gbp8	guanylate-binding protein 8	0.5
11	60759184	TCA	T	17	14	intron	NA	NA	NA	Top3a	topoisomerase (DNA) III alpha	0.5
17	34189625	GC	G	13	10	intron	NA	NA	NA	Tap1	transporter 1, ATP-binding cassette, sub-family B (MDR/TAP)	0.5
12	108327014	ATG	A	10	21	intron	NA	NA	NA	Hhipl1	hedgehog interacting protein-like 1	0.5
17	34189625	GC	G	13	10	promoter	NA	NA	NA	Tap1	transporter 1, ATP-binding cassette, sub-family B (MDR/TAP)	0.5
17	34189625	GC	G	13	10	promoter	NA	NA	NA	Psmb9	proteasome (prosome, macropain) subunit, beta type 9 (large multifunctional peptidase 2)	0.5
18	37357023	A	G	84	47	coding	nonsynonymous	I	V	Pcdhb8	protocadherin beta 8	0.481481
18	37357023	A	G	84	47	intron	nonsynonymous	I	V	Gm38666	predicted gene, 38666	0.481481
18	37357023	A	G	84	47	intron	nonsynonymous	I	V	Gm38667	predicted gene, 38667	0.481481
18	37357023	A	G	84	47	intron	nonsynonymous	I	V	Gm37013	predicted gene, 37013	0.481481
9	21388799	GGT	G	12	21	intron	NA	NA	NA	Ilf3	interleukin enhancer binding factor 3	0.454545
5	53707093	TAC	T	12	14	intron	NA	NA	NA	Cckar	cholecystokinin A receptor	0.454545
5	53707093	TAC	T	12	14	promoter	NA	NA	NA	Cckar	cholecystokinin A receptor	0.454545
18	53683576	G	GT	13	11	intron	NA	NA	NA	Cep120	centrosomal protein 120	0.444444
12	110638679	GA	G	12	11	intron	NA	NA	NA	Dync1h1	dynein cytoplasmic 1 heavy chain 1	0.444444
12	110638679	GA	G	12	11	promoter	NA	NA	NA	Dync1h1	dynein cytoplasmic 1 heavy chain 1	0.444444
17	45653762	CA	C	16	22	intron	NA	NA	NA	Capn11	calpain 11	0.428571
5	137442302	CGT	C	11	12	intron	NA	NA	NA	Zan	zonadhesin	0.428571
4	117870934	AAC	A	11	16	promoter	NA	NA	NA	NA	NA	0.416667
4	117870934	AAC	A	11	16	intron	NA	NA	NA	B4galt2	UDP-Gal:betaGlcNAc beta 1,4- galactosyltransferase, polypeptide 2	0.416667
3	89358932	AAC	A	15	17	intron	NA	NA	NA	Dcst1	DC-STAMP domain containing 1	0.416667
4	117870934	AAC	A	11	16	intron	NA	NA	NA	Ccdc24	coiled-coil domain containing 24	0.416667
4	117870934	AAC	A	11	16	promoter	NA	NA	NA	Ccdc24	coiled-coil domain containing 24	0.416667
4	117870934	AAC	A	11	16	intron	NA	NA	NA	Slc6a9	solute carrier family 6 (neurotransmitter transporter, glycine), member 9	0.416667
7	46847511	GT	G	15	24	fiveUTR	NA	NA	NA	Ldha	lactate dehydrogenase A	0.411765
7	46847511	GT	G	15	24	intron	NA	NA	NA	Ldha	lactate dehydrogenase A	0.411765
7	46847511	GT	G	15	24	promoter	NA	NA	NA	Ldha	lactate dehydrogenase A	0.411765
5	145566600	GTC	G	13	10	intron	NA	NA	NA	Cyp3a41b	cytochrome P450, family 3, subfamily a, polypeptide 41B	0.4
2	146436014	G	GA	15	23	intron	NA	NA	NA	Ralgapa2	Ral GTPase activating protein, alpha subunit 2 (catalytic)	0.388889
19	38207314	T	TA	11	20	intron	NA	NA	NA	Fra10ac1	FRA10AC1 homolog (human)	0.388889
11	62329898	C	CA	14	17	promoter	NA	NA	NA	Ncor1	nuclear receptor co-repressor 1	0.384615
11	62329898	C	CA	14	17	promoter	NA	NA	NA	NA	NA	0.384615
11	62329898	C	CA	14	17	intron	NA	NA	NA	Ncor1	nuclear receptor co-repressor 1	0.384615
5	105704535	G	GA	12	27	intron	NA	NA	NA	Lrrc8d	leucine rich repeat containing 8D	0.380952
2	76953028	G	T	43	58	coding	nonsynonymous	F	L	Ttn	titin	0.37931
11	119275618	GCCA	G	10	12	intron	NA	NA	NA	Gaa	glucosidase, alpha, acid	0.375
7	23361820	CT	C	21	17	intron	NA	NA	NA	Nlrp4e	NLR family, pyrin domain containing 4E	0.375
11	61154431	T	TTC	28	35	threeUTR	NA	NA	NA	Usp22	ubiquitin specific peptidase 22	0.366667
4	146480504	C	T	11	11	promoter	NA	NA	NA	NA	NA	0.363636
4	146480504	C	T	11	11	intron	NA	NA	NA	NA	NA	0.363636
4	146480504	C	T	11	11	intergenic	NA	NA	NA	NA	NA	0.363636
2	144260680	TA	T	16	12	intron	NA	NA	NA	Snx5	sorting nexin 5	0.363636
2	144260680	TA	T	16	12	promoter	NA	NA	NA	Snx5	sorting nexin 5	0.363636
18	3423654	G	GT	10	17	intron	NA	NA	NA	Cul2	cullin 2	0.363636
19	40760548	CTGTG	C	14	17	intron	NA	NA	NA	NA	NA	0.363636
13	12395993	GC	G	10	14	intron	NA	NA	NA	Heatr1	HEAT repeat containing 1	0.363636
7	13472879	AGT	A	10	14	intron	NA	NA	NA	Bsph1	binder of sperm protein homolog 1	0.363636
9	116678876	CTG	C	13	17	intron	NA	NA	NA	Rbms3	RNA binding motif, single stranded interacting protein	0.363636
12	31266641	CT	C	13	14	intron	NA	NA	NA	Lamb1	laminin B1	0.363636
19	47770308	GTCTC	G	14	13	intron	NA	NA	NA	Cfap43	cilia and flagella associated protein 43	0.363636
11	104820351	T	G	13	14	intron	NA	NA	NA	Efcab3	EF-hand calcium binding domain 3	0.357143
6	93697566	G	T	11	18	intron	NA	NA	NA	Magi1	membrane associated guanylate kinase, WW and PDZ domain containing 1	0.352941
3	51416139	G	GA	10	19	promoter	NA	NA	NA	Naa15	N(alpha)-acetyltransferase 15, NatA auxiliary subunit	0.352941
1	184822637	TGC	T	18	22	intron	NA	NA	NA	2021-03-02	mitochondrial amidoxime reducing component 2	0.352941
3	51416139	G	GA	10	19	fiveUTR	NA	NA	NA	Naa15	N(alpha)-acetyltransferase 15, NatA auxiliary subunit	0.352941
1	184822637	TGC	T	18	22	promoter	NA	NA	NA	Mir1981	microRNA 1981	0.352941
8	70657325	TA	T	10	21	promoter	NA	NA	NA	Pgpep1	pyroglutamyl-peptidase I	0.35
8	70657325	TA	T	10	21	intron	NA	NA	NA	Pgpep1	pyroglutamyl-peptidase I	0.35
7	33943264	G	GA	20	32	intron	NA	NA	NA	Scgb2b26	secretoglobin, family 2B, member 26	0.344828
8	24546564	G	A	51	91	coding	synonymous	L	L	Ido2	indoleamine 2,3-dioxygenase 2	0.340659
15	89587068	T	G	10	18	intron	NA	NA	NA	Rabl2	RAB, member RAS oncogene family-like 2	0.333333
X	33779295	T	G	23	27	NA	NA	NA	NA	NA	NA	0.333333
5	58254593	TAGC	T	14	17	intergenic	NA	NA	NA	NA	NA	0.333333
2	20785606	AGT	A	11	17	intron	NA	NA	NA	NA	NA	0.333333
18	43324287	A	AT	14	20	threeUTR	NA	NA	NA	Dpysl3	dihydropyrimidinase-like 3	0.333333
18	54901121	CAA	C	21	24	intron	NA	NA	NA	Zfp608	zinc finger protein 608	0.333333
12	102471976	C	CT	10	21	intron	NA	NA	NA	Golga5	golgi autoantigen, golgin subfamily a, 5	0.333333
4	120554106	TA	T	12	15	intron	NA	NA	NA	Ctps	cytidine 5'-triphosphate synthase	0.333333
16	56151258	G	GT	20	21	intron	NA	NA	NA	Senp7	SUMO1/sentrin specific peptidase 7	0.333333
3	27456836	GCA	G	17	17	intron	NA	NA	NA	Fndc3b	fibronectin type III domain containing 3B	0.333333
16	56151258	G	GT	20	21	promoter	NA	NA	NA	NA	NA	0.333333
13	34419751	CCAG	C	22	33	intergenic	NA	NA	NA	NA	NA	0.333333
18	43324287	A	AT	14	20	promoter	NA	NA	NA	NA	NA	0.333333
7	80213055	GGT	G	14	17	intron	NA	NA	NA	Sema4b	sema domain, immunoglobulin domain (Ig), transmembrane domain (TM) and short cytoplasmic domain, (semaphorin) 4B	0.333333
2	20785606	AGT	A	11	17	intron	NA	NA	NA	Etl4	enhancer trap locus 4	0.333333
3	125914600	TA	T	10	14	intron	NA	NA	NA	Ugt8a	UDP galactosyltransferase 8A	0.333333
14	70461656	TG	T	15	13	intron	NA	NA	NA	Phyhip	phytanoyl-CoA hydroxylase interacting protein	0.333333
X	134595408	TA	T	10	17	intron	NA	NA	NA	Gla	galactosidase, alpha	0.333333
2	181917485	C	T	21	26	intergenic	NA	NA	NA	NA	NA	0.324324
5	108197112	AT	A	14	28	intron	NA	NA	NA	Ccdc18	coiled-coil domain containing 18	0.318182
7	72889543	TCTG	T	25	29	intergenic	NA	NA	NA	NA	NA	0.318182
5	37421792	CT	C	15	22	intron	NA	NA	NA	Evc2	EvC ciliary complex subunit 2	0.315789
16	8922007	CT	C	11	22	intergenic	NA	NA	NA	NA	NA	0.315789
10	59455207	GT	G	11	21	intron	NA	NA	NA	Mcu	mitochondrial calcium uniporter	0.315789
1	87810436	T	TA	11	22	promoter	NA	NA	NA	Sag	S-antigen, retina and pineal gland (arrestin)	0.315789
1	87810436	T	TA	11	22	intron	NA	NA	NA	Sag	S-antigen, retina and pineal gland (arrestin)	0.315789
11	75414859	CCA	C	17	23	intron	NA	NA	NA	Serpinf1	serine (or cysteine) peptidase inhibitor, clade F, member 1	0.3125
4	133693221	GA	G	16	20	intron	NA	NA	NA	Arid1a	AT rich interactive domain 1A (SWI-like)	0.3125
3	55255807	TG	T	21	14	intron	NA	NA	NA	Dclk1	doublecortin-like kinase 1	0.307692
4	42985891	CA	C	13	26	intron	NA	NA	NA	Vcp	valosin containing protein	0.304348
4	42985891	CA	C	13	26	promoter	NA	NA	NA	Vcp	valosin containing protein	0.304348
15	100662421	A	C	12	21	intron	NA	NA	NA	Bin2	bridging integrator 2	0.3
14	93173959	GA	G	11	12	intron	NA	NA	NA	Pcdh9	protocadherin 9	0.3
10	69269837	G	GT	13	12	intron	NA	NA	NA	Rhobtb1	Rho-related BTB domain containing 1	0.3
16	96053774	TA	T	11	13	intron	NA	NA	NA	Brwd1	bromodomain and WD repeat domain containing 1	0.3
18	23646434	TTG	T	10	13	intron	NA	NA	NA	Dtna	dystrobrevin alpha	0.3
9	29012066	TG	T	17	32	intron	NA	NA	NA	Ntm	neurotrimin	0.296296
7	122441923	GAC	G	17	20	intron	NA	NA	NA	Prkcb	protein kinase C, beta	0.294118
15	82194899	CT	C	21	19	promoter	NA	NA	NA	Srebf2	sterol regulatory element binding factor 2	0.294118
15	82194899	CT	C	21	19	intron	NA	NA	NA	Srebf2	sterol regulatory element binding factor 2	0.294118
5	43688337	G	GT	10	20	intron	NA	NA	NA	Cc2d2a	coiled-coil and C2 domain containing 2A	0.294118
6	30816215	CT	C	12	20	intron	NA	NA	NA	Copg2	coatomer protein complex, subunit gamma 2	0.294118
7	122441923	GAC	G	17	20	promoter	NA	NA	NA	NA	NA	0.294118
16	48442463	GT	G	22	31	intron	NA	NA	NA	Morc1	microrchidia 1	0.291667
8	95053766	GGCA	G	16	20	promoter	NA	NA	NA	Drc7	dynein regulatory complex subunit 7	0.285714
7	138248272	A	AT	10	15	intron	NA	NA	NA	Tcerg1l	transcription elongation regulator 1-like	0.285714
12	86138754	TTC	T	33	37	intron	NA	NA	NA	Ift43	intraflagellar transport 43	0.285714
12	86138754	TTC	T	33	37	promoter	NA	NA	NA	Ift43	intraflagellar transport 43	0.285714
8	95053766	GGCA	G	16	20	intergenic	NA	NA	NA	NA	NA	0.285714
14	30350983	GA	G	18	20	intron	NA	NA	NA	Cacna1d	calcium channel, voltage-dependent, L type, alpha 1D subunit	0.285714
5	132448985	TCA	T	10	17	intron	NA	NA	NA	Auts2	autism susceptibility candidate 2	0.285714
9	105645003	AT	A	12	29	intron	NA	NA	NA	Pik3r4	phosphoinositide-3-kinase regulatory subunit 4	0.28
X	166532079	T	TA	17	33	intron	NA	NA	NA	Egfl6	EGF-like-domain, multiple 6	0.28
16	43577466	G	GA	10	21	intron	NA	NA	NA	Zbtb20	zinc finger and BTB domain containing 20	0.277778
14	6298989	A	G	14	28	intron	NA	NA	NA	NA	NA	0.275862
14	6298989	A	G	14	28	intergenic	NA	NA	NA	NA	NA	0.275862
6	86462704	CTG	C	20	39	promoter	NA	NA	NA	C87436	expressed sequence C87436	0.275862
6	86462704	CTG	C	20	39	intron	NA	NA	NA	C87436	expressed sequence C87436	0.275862
2	71438888	ATG	A	13	13	intron	NA	NA	NA	Hat1	histone aminotransferase 1	0.272727
11	68597873	TC	T	13	11	threeUTR	NA	NA	NA	Ccdc42	coiled-coil domain containing 42	0.272727
7	110446904	AAC	A	10	11	intron	NA	NA	NA	Sbf2	SET binding factor 2	0.272727
12	84086951	TG	T	11	12	intergenic	NA	NA	NA	NA	NA	0.272727
8	36026150	GAA	G	20	39	intergenic	NA	NA	NA	NA	NA	0.272727
10	127519341	GC	G	20	35	promoter	NA	NA	NA	Shmt2	serine hydroxymethyltransferase 2 (mitochondrial)	0.269231
10	127519341	GC	G	20	35	intron	NA	NA	NA	Shmt2	serine hydroxymethyltransferase 2 (mitochondrial)	0.269231
3	95878563	TA	T	12	18	threeUTR	NA	NA	NA	Ciart	circadian associated repressor of transcription	0.266667
X	111417250	CA	C	15	20	intron	NA	NA	NA	Rps6ka6	ribosomal protein S6 kinase polypeptide 6	0.266667
9	114166041	CA	C	11	17	intergenic	NA	NA	NA	NA	NA	0.266667
9	114166041	CA	C	11	17	intron	NA	NA	NA	NA	NA	0.266667
4	120122829	CT	C	15	19	intron	NA	NA	NA	Hivep3	human immunodeficiency virus type I enhancer binding protein 3	0.266667
12	54180750	TCA	T	15	18	intron	NA	NA	NA	Egln3	egl-9 family hypoxia-inducible factor 3	0.266667
3	95878563	TA	T	12	18	intron	NA	NA	NA	C920021L13Rik	RIKEN cDNA C920021L13 gene	0.266667
11	101088785	T	G	14	19	intron	NA	NA	NA	Mlx	MAX-like protein X	0.263158
11	101088785	T	G	14	19	promoter	NA	NA	NA	Mlx	MAX-like protein X	0.263158
3	19236021	T	TA	24	29	intron	NA	NA	NA	NA	NA	0.26087
3	19236021	T	TA	24	29	intron	NA	NA	NA	Pde7a	phosphodiesterase 7A	0.26087
18	37356920	G	A	81	48	intron	synonymous	V	V	Gm38667	predicted gene, 38667	0.26
18	37356920	G	A	81	48	coding	synonymous	V	V	Pcdhb8	protocadherin beta 8	0.26
18	37356920	G	A	81	48	intron	synonymous	V	V	Gm37013	predicted gene, 37013	0.26
18	37356920	G	A	81	48	intron	synonymous	V	V	Gm38666	predicted gene, 38666	0.26
7	24123897	CT	C	17	30	intron	NA	NA	NA	Zfp112	zinc finger protein 112	0.259259
11	40680787	GA	G	20	38	intron	NA	NA	NA	Mat2b	methionine adenosyltransferase II, beta	0.258065
13	119488348	C	G	10	26	fiveUTR	NA	NA	NA	3110070M22Rik	RIKEN cDNA 3110070M22 gene	0.25
13	119488348	C	G	10	26	promoter	NA	NA	NA	3110070M22Rik	RIKEN cDNA 3110070M22 gene	0.25
13	119488348	C	G	10	26	intron	NA	NA	NA	Tmem267	transmembrane protein 267	0.25
13	119488348	C	G	10	26	promoter	NA	NA	NA	Tmem267	transmembrane protein 267	0.25
1	63735647	AT	A	15	17	intron	NA	NA	NA	Fastkd2	FAST kinase domains 2	0.25
13	103991287	CAGG	C	10	11	intergenic	NA	NA	NA	NA	NA	0.25
6	48976829	TC	T	10	15	intron	NA	NA	NA	NA	NA	0.25
7	120104607	AT	A	12	16	promoter	NA	NA	NA	NA	NA	0.25
5	134362438	AT	A	16	38	promoter	NA	NA	NA	Gtf2ird1	general transcription factor II I repeat domain-containing 1	0.25
5	134362438	AT	A	16	38	intron	NA	NA	NA	Gtf2ird1	general transcription factor II I repeat domain-containing 1	0.25
7	120104607	AT	A	12	16	intron	NA	NA	NA	Tmem159	transmembrane protein 159	0.25
6	48976829	TC	T	10	15	promoter	NA	NA	NA	Doxl2	diamine oxidase-like protein 2	0.25
6	48976829	TC	T	10	15	intron	NA	NA	NA	Doxl2	diamine oxidase-like protein 2	0.25
18	34409931	T	TA	17	25	intron	NA	NA	NA	Pkd2l2	polycystic kidney disease 2-like 2	0.25
18	56580344	CT	C	12	20	intron	NA	NA	NA	Phax	phosphorylated adaptor for RNA export	0.25
2	59289190	CT	C	22	26	intron	NA	NA	NA	Pkp4	plakophilin 4	0.25
5	52807112	CT	C	17	24	intron	NA	NA	NA	Zcchc4	zinc finger, CCHC domain containing 4	0.238095
13	106910722	CT	C	12	24	intron	NA	NA	NA	Ipo11	importin 11	0.238095
5	89197621	CT	C	18	25	intron	NA	NA	NA	Slc4a4	solute carrier family 4 (anion exchanger), member 4	0.238095
11	104769546	ACT	A	20	20	intron	NA	NA	NA	Efcab3	EF-hand calcium binding domain 3	0.235294
X	7767408	C	G	18	30	intron	NA	NA	NA	Tfe3	transcription factor E3	0.233333
7	130892164	CT	C	12	32	intron	NA	NA	NA	Plekha1	pleckstrin homology domain containing, family A (phosphoinositide binding specific) member 1	0.233333
7	130892164	CT	C	12	32	intron	NA	NA	NA	Fgfr2	fibroblast growth factor receptor 2	0.233333
10	96026255	AGT	A	14	13	intron	NA	NA	NA	Eea1	early endosome antigen 1	0.230769
X	160463252	TA	T	13	13	intron	NA	NA	NA	Adgrg2	adhesion G protein-coupled receptor G2	0.230769
2	118423421	GTGC	G	24	34	intron	NA	NA	NA	Eif2ak4	eukaryotic translation initiation factor 2 alpha kinase 4	0.230769
17	24441198	TAC	T	18	16	intron	NA	NA	NA	Dnase1l2	deoxyribonuclease 1-like 2	0.230769
1	31736375	CTG	C	13	15	intergenic	NA	NA	NA	NA	NA	0.230769
3	51697579	TCTG	T	42	59	coding	nonsynonymous	QI	I	Maml3	mastermind like transcriptional coactivator 3	0.229167
5	122352494	CT	C	23	24	intron	NA	NA	NA	Rad9b	RAD9 checkpoint clamp component B	0.227273
5	122352494	CT	C	23	24	promoter	NA	NA	NA	Rad9b	RAD9 checkpoint clamp component B	0.227273
1	133740125	AAG	A	25	33	intron	NA	NA	NA	Atp2b4	ATPase, Ca++ transporting, plasma membrane 4	0.227273
5	122352494	CT	C	23	24	promoter	NA	NA	NA	Vps29	VPS29 retromer complex component	0.227273
13	111601174	CCAG	C	20	30	intron	NA	NA	NA	NA	NA	0.227273
13	111601174	CCAG	C	20	30	intergenic	NA	NA	NA	NA	NA	0.227273
7	61134516	CCTG	C	38	46	intergenic	NA	NA	NA	NA	NA	0.225806
7	61134516	CCTG	C	38	46	intron	NA	NA	NA	NA	NA	0.225806
4	3183858	A	G	21	23	intergenic	NA	NA	NA	NA	NA	0.222973
14	79480453	G	T	27	45	intron	NA	NA	NA	Wbp4	WW domain binding protein 4	0.222222
1	88237280	C	G	40	63	intron	NA	NA	NA	Mroh2a	maestro heat-like repeat family member 2A	0.222222
1	88237280	C	G	40	63	promoter	NA	NA	NA	Mroh2a	maestro heat-like repeat family member 2A	0.222222
14	79480453	G	T	27	45	promoter	NA	NA	NA	Elf1	E74-like factor 1	0.222222
3	108100590	CT	C	11	18	intron	NA	NA	NA	Gnat2	guanine nucleotide binding protein, alpha transducing 2	0.222222
7	102520778	TG	T	17	22	intergenic	NA	NA	NA	NA	NA	0.222222
7	102520778	TG	T	17	22	promoter	NA	NA	NA	NA	NA	0.222222
4	59906507	TC	T	19	39	intron	NA	NA	NA	Slc46a2	solute carrier family 46, member 2	0.21875
9	109481929	T	TA	20	25	intron	NA	NA	NA	Fbxw19	F-box and WD-40 domain protein 19	0.217391
19	46071850	G	GT	22	28	promoter	NA	NA	NA	Pprc1	peroxisome proliferative activated receptor, gamma, coactivator-related 1	0.217391
18	77065253	CGCG	C	13	20	fiveUTR	NA	NA	NA	Pias2	protein inhibitor of activated STAT 2	0.217391
19	46071850	G	GT	22	28	intron	NA	NA	NA	Pprc1	peroxisome proliferative activated receptor, gamma, coactivator-related 1	0.217391
11	5534402	GA	G	17	27	intron	NA	NA	NA	Ccdc117	coiled-coil domain containing 117	0.217391
18	77065253	CGCG	C	13	20	promoter	NA	NA	NA	Pias2	protein inhibitor of activated STAT 2	0.217391
14	43806238	T	C	18	31	intergenic	NA	NA	NA	NA	NA	0.216216
14	43806238	T	C	18	31	intron	NA	NA	NA	NA	NA	0.216216
9	95411129	CT	C	26	31	intergenic	NA	NA	NA	NA	NA	0.214286
13	11918221	GA	G	10	23	intron	NA	NA	NA	Ryr2	ryanodine receptor 2, cardiac	0.210526
4	86886983	AT	A	22	20	intron	NA	NA	NA	Acer2	alkaline ceramidase 2	0.210526
14	31557752	A	T	14	24	intron	NA	NA	NA	Colq	collagen-like tail subunit (single strand of homotrimer) of asymmetric acetylcholinesterase	0.208333
14	31557752	A	T	14	24	intron	NA	NA	NA	Hacl1	2-hydroxyacyl-CoA lyase 1	0.208333
X	159414732	TGGC	T	31	26	promoter	nonsynonymous	GG	G	Map7d2	MAP7 domain containing 2	0.208333
X	159414732	TGGC	T	31	26	coding	nonsynonymous	GG	G	Map7d2	MAP7 domain containing 2	0.208333
15	78429946	ATG	A	13	26	intron	NA	NA	NA	Kctd17	potassium channel tetramerisation domain containing 17	0.208333
15	78429946	ATG	A	13	26	promoter	NA	NA	NA	Kctd17	potassium channel tetramerisation domain containing 17	0.208333
12	72939422	G	GA	46	59	promoter	NA	NA	NA	Six6	sine oculis-related homeobox 6	0.204082
12	72939422	G	GA	46	59	intron	NA	NA	NA	4930447C04Rik	RIKEN cDNA 4930447C04 gene	0.204082
12	72939422	G	GA	46	59	promoter	NA	NA	NA	4930447C04Rik	RIKEN cDNA 4930447C04 gene	0.204082
5	129115257	G	C	10	30	intron	NA	NA	NA	Adgrd1	adhesion G protein-coupled receptor D1	0.2
9	7368669	TA	T	15	24	intron	NA	NA	NA	Mmp12	matrix metallopeptidase 12	0.2
13	17337982	CAT	C	25	30	intron	NA	NA	NA	Sugct	succinyl-CoA glutarate-CoA transferase	0.2
5	112916032	TA	T	20	23	intron	NA	NA	NA	Grk3	G protein-coupled receptor kinase 3	0.2
18	44071618	A	AT	16	23	intron	NA	NA	NA	Spink6	serine peptidase inhibitor, Kazal type 6	0.2
11	30935458	CA	C	20	29	intron	NA	NA	NA	Asb3	ankyrin repeat and SOCS box-containing 3	0.2
11	30935458	CA	C	20	29	intron	NA	NA	NA	Erlec1	endoplasmic reticulum lectin 1	0.2
2	145908629	GA	G	21	27	coding	frameshift			Naa20	N(alpha)-acetyltransferase 20, NatB catalytic subunit	0.2
2	145908629	GA	G	21	27	intron	frameshift			Naa20	N(alpha)-acetyltransferase 20, NatB catalytic subunit	0.2
9	7368669	TA	T	15	24	intron	NA	NA	NA	Mmp1b	matrix metallopeptidase 1b (interstitial collagenase)	0.2
18	36787879	CT	C	32	42	intron	NA	NA	NA	Hars2	histidyl-tRNA synthetase 2	0.194444
18	36787879	CT	C	32	42	promoter	NA	NA	NA	Hars2	histidyl-tRNA synthetase 2	0.194444
1	178329951	TA	T	20	35	promoter	NA	NA	NA	Hnrnpu	heterogeneous nuclear ribonucleoprotein U	0.193548
12	73123806	GA	G	18	34	promoter	NA	NA	NA	Mnat1	menage a trois 1	0.193548
1	178329951	TA	T	20	35	intron	NA	NA	NA	Hnrnpu	heterogeneous nuclear ribonucleoprotein U	0.193548
12	73123806	GA	G	18	34	fiveUTR	NA	NA	NA	Mnat1	menage a trois 1	0.193548
1	39255855	TTGC	T	13	22	intron	NA	NA	NA	Npas2	neuronal PAS domain protein 2	0.190476
5	32875262	AT	A	18	25	intron	NA	NA	NA	Depdc5	DEP domain containing 5	0.190476
3	145145953	GGTTT	G	35	65	spliceSite	NA	NA	NA	Odf2l	outer dense fiber of sperm tails 2-like	0.189189
3	145145953	GGTTT	G	35	65	intron	NA	NA	NA	Odf2l	outer dense fiber of sperm tails 2-like	0.189189
9	18292351	A	G	30	52	promoter	NA	NA	NA	Chordc1	cysteine and histidine-rich domain (CHORD)-containing, zinc-binding protein 1	0.1875
9	18292351	A	G	30	52	fiveUTR	NA	NA	NA	Chordc1	cysteine and histidine-rich domain (CHORD)-containing, zinc-binding protein 1	0.1875
4	110670108	ACAG	A	20	17	intron	NA	NA	NA	Agbl4	ATP/GTP binding protein-like 4	0.1875
13	38016495	G	GA	19	31	intron	NA	NA	NA	Cage1	cancer antigen 1	0.185185
19	26751189	AGT	A	28	48	promoter	NA	NA	NA	Smarca2	SWI/SNF related, matrix associated, actin dependent regulator of chromatin, subfamily a, member 2	0.184211
19	26751189	AGT	A	28	48	intron	NA	NA	NA	Smarca2	SWI/SNF related, matrix associated, actin dependent regulator of chromatin, subfamily a, member 2	0.184211
9	62578130	A	C	19	23	intergenic	NA	NA	NA	NA	NA	0.173913
18	37343041	C	G	55	94	coding	nonsynonymous	A	G	Pcdhb7	protocadherin beta 7	0.173469
18	37343041	C	G	55	94	intron	nonsynonymous	A	G	Gm37013	predicted gene, 37013	0.173469
18	37343041	C	G	55	94	intron	nonsynonymous	A	G	Gm38666	predicted gene, 38666	0.173469
18	37343041	C	G	55	94	intron	nonsynonymous	A	G	Gm38667	predicted gene, 38667	0.173469
11	78153667	TTC	T	11	30	intron	NA	NA	NA	Fam222b	family with sequence similarity 222, member B	0.172414
11	73907504	TA	T	26	33	promoter	NA	NA	NA	Olfr395	olfactory receptor 395	0.172414
11	73907504	TA	T	26	33	intron	NA	NA	NA	NA	NA	0.172414
11	73907504	TA	T	26	33	intergenic	NA	NA	NA	NA	NA	0.172414
X	111450362	TA	T	36	41	intron	NA	NA	NA	Rps6ka6	ribosomal protein S6 kinase polypeptide 6	0.171429
7	46797516	CT	C	29	44	intron	NA	NA	NA	Gtf2h1	general transcription factor II H, polypeptide 1	0.171429
7	46797516	CT	C	29	44	promoter	NA	NA	NA	Hps5	HPS5, biogenesis of lysosomal organelles complex 2 subunit 2	0.171429
2	120046314	TC	T	47	56	intron	NA	NA	NA	NA	NA	0.170213
2	120046314	TC	T	47	56	intergenic	NA	NA	NA	NA	NA	0.170213
3	54634151	C	G	25	24	intergenic	NA	NA	NA	NA	NA	0.166667
9	58844347	A	C	11	14	intron	NA	NA	NA	Hcn4	hyperpolarization-activated, cyclic nucleotide-gated K+ 4	0.166667
1	85099290	TA	T	20	16	promoter	NA	NA	NA	NA	NA	0.166667
1	85099290	TA	T	20	16	intron	NA	NA	NA	NA	NA	0.166667
1	85099290	TA	T	20	16	intron	NA	NA	NA	A530032D15Rik	RIKEN cDNA A530032D15Rik gene	0.166667
8	13115593	CT	C	28	38	intron	NA	NA	NA	Cul4a	cullin 4A	0.166667
15	55071455	TA	T	37	28	intron	NA	NA	NA	Taf2	TATA-box binding protein associated factor 2	0.166667
18	36287290	TGGC	T	21	32	coding	nonsynonymous	SG	S	Pura	purine rich element binding protein A	0.166667
19	4396974	CCCG	C	20	37	promoter	NA	NA	NA	Kdm2a	lysine (K)-specific demethylase 2A	0.162162
19	4396974	CCCG	C	20	37	intron	NA	NA	NA	Kdm2a	lysine (K)-specific demethylase 2A	0.162162
19	4396974	CCCG	C	20	37	fiveUTR	NA	NA	NA	Kdm2a	lysine (K)-specific demethylase 2A	0.162162
3	59068223	CT	C	16	34	intron	NA	NA	NA	Med12l	mediator complex subunit 12-like	0.16129
7	83882161	G	A	38	56	coding	nonsynonymous	P	L	Tlnrd1	talin rod domain containing 1	0.160714
3	97709436	TGA	T	21	27	intron	NA	NA	NA	Pde4dip	phosphodiesterase 4D interacting protein (myomegalin)	0.16
1	85139494	G	T	24	31	intron	NA	NA	NA	C130026I21Rik	RIKEN cDNA C130026I21 gene	0.157895
1	85139494	G	T	24	31	intron	NA	NA	NA	NA	NA	0.157895
4	117856665	GCCT	G	13	42	intron	NA	NA	NA	Slc6a9	solute carrier family 6 (neurotransmitter transporter, glycine), member 9	0.157895
4	117856665	GCCT	G	13	42	intron	NA	NA	NA	NA	NA	0.157895
1	88243021	T	G	22	31	intron	NA	NA	NA	Mroh2a	maestro heat-like repeat family member 2A	0.15625
6	68818657	TCTG	T	29	25	intergenic	NA	NA	NA	NA	NA	0.153846
2	28502044	CCT	C	32	49	intron	NA	NA	NA	Gbgt1	globoside alpha-1,3-N-acetylgalactosaminyltransferase 1	0.153846
X	159913974	AT	A	24	40	intron	NA	NA	NA	Sh3kbp1	SH3-domain kinase binding protein 1	0.15
7	68201885	CT	C	23	41	intron	NA	NA	NA	Igf1r	insulin-like growth factor I receptor	0.15
19	33559450	AC	A	16	21	intron	NA	NA	NA	Lipo3	lipase, member O3	0.15
17	11067368	C	T	16	26	intron	NA	NA	NA	Prkn	parkin RBR E3 ubiquitin protein ligase	0.148148
18	14757528	CCA	C	22	28	intron	NA	NA	NA	Psma8	proteasome (prosome, macropain) subunit, alpha type, 8	0.148148
7	4551247	TG	T	17	27	intron	NA	NA	NA	Ptprh	protein tyrosine phosphatase, receptor type, H	0.148148
10	84925605	GGT	G	39	74	intron	NA	NA	NA	Ric8b	RIC8 guanine nucleotide exchange factor B	0.138462
3	100966966	ATG	A	16	31	intron	NA	NA	NA	Ttf2	transcription termination factor, RNA polymerase II	0.137931
16	33760728	G	GT	29	54	intron	NA	NA	NA	Heg1	heart development protein with EGF-like domains 1	0.137255
3	37433120	GT	G	12	40	intron	NA	NA	NA	Spata5	spermatogenesis associated 5	0.135135
7	19052298	TG	T	18	31	intron	NA	NA	NA	Sympk	symplekin	0.133333
7	19052298	TG	T	18	31	promoter	NA	NA	NA	Sympk	symplekin	0.133333
3	51276957	GCGC	G	13	26	intron	NA	NA	NA	Elf2	E74-like factor 2	0.130435
11	101630213	TTC	T	35	63	intron	NA	NA	NA	Rdm1	RAD52 motif 1	0.127273
6	39850046	GGCA	G	22	43	intergenic	NA	NA	NA	NA	NA	0.125
10	128398332	GC	G	33	43	intron	NA	NA	NA	Slc39a5	solute carrier family 39 (metal ion transporter), member 5	0.125
10	128398332	GC	G	33	43	intron	NA	NA	NA	Ankrd52	ankyrin repeat domain 52	0.125
13	92515946	CCAG	C	23	48	intron	NA	NA	NA	Zfyve16	zinc finger, FYVE domain containing 16	0.125
6	57036727	A	T	59	81	coding	synonymous	I	I	Vmn1r8	vomeronasal 1 receptor 8	0.121951
6	57036727	A	T	59	81	coding	synonymous	I	I	NA	NA	0.121951
12	4731514	GA	G	16	38	intron	NA	NA	NA	Fam228a	family with sequence similarity 228, member A	0.121212
19	6310747	AAC	A	25	36	intron	NA	NA	NA	Cdc42bpg	CDC42 binding protein kinase gamma (DMPK-like)	0.121212
9	35305227	G	T	17	18	intron	NA	NA	NA	NA	NA	0.111111
9	35305227	G	T	17	18	intergenic	NA	NA	NA	NA	NA	0.111111
1	88275227	G	C	47	84	intron	NA	NA	NA	Hjurp	Holliday junction recognition protein	0.107143
2	148755984	ACAG	A	30	44	intergenic	NA	NA	NA	NA	NA	0.097561
8	72475056	A	G	41	94	promoter	NA	NA	NA	Cherp	calcium homeostasis endoplasmic reticulum protein	0.0947368
8	72475056	A	G	41	94	intron	NA	NA	NA	Cherp	calcium homeostasis endoplasmic reticulum protein	0.0947368
8	72475056	A	G	41	94	spliceSite	NA	NA	NA	Cherp	calcium homeostasis endoplasmic reticulum protein	0.0947368
19	5370058	CGAG	C	55	67	coding	nonsynonymous	DE	D	Eif1ad	eukaryotic translation initiation factor 1A domain containing	0.0862069
19	5991541	G	A	51	49	coding	nonsynonymous	A	V	Capn1	calpain 1	0.0816327
10	81596693	A	C	44	88	promoter	NA	NA	NA	Tle6	transducin-like enhancer of split 6	0.0795455
10	81596693	A	C	44	88	intron	NA	NA	NA	Tle6	transducin-like enhancer of split 6	0.0795455
11	102008322	TCA	T	34	56	intron	NA	NA	NA	Mpp3	membrane protein, palmitoylated 3 (MAGUK p55 subfamily member 3)	0.0740741
14	69787527	CGAG	C	27	59	coding	nonsynonymous	SS	S	Rhobtb2	Rho-related BTB domain containing 2	0.0701754
8	20274275	C	T	19	19	intron	NA	NA	NA	6820431F20Rik	cadherin 11 pseudogene	0.0686275
5	122284764	C	T	73	73	coding	synonymous	G	G	Pptc7	PTC7 protein phosphatase homolog	0.0684932
4	120947342	T	C	83	127	coding	nonsynonymous	T	A	Zfp69	zinc finger protein 69	0.0578512
4	120947342	T	C	83	127	fiveUTR	nonsynonymous	T	A	Zfp69	zinc finger protein 69	0.0578512
3	107458629	C	T	94	121	coding	nonsynonymous	G	S	Kcnc4	potassium voltage gated channel, Shaw-related subfamily, member 4	0.0495868
7	142082154	G	A	69	109	coding	synonymous	G	G	Dusp8	dual specificity phosphatase 8	0.0462963
678T2
Chr	Pos	Ref	Alt	Read.Depth.Normal	Read.Depth.Tumor	Location	Consequence	Ref.AA	Var.AA	SYMBOL	GENENAME	alt.allele.freq
18	34430463	A	G	15	16	intron	NA	NA	NA	Pkd2l2	polycystic kidney disease 2-like 2	0.9375
8	14958438	TA	T	12	13	intron	NA	NA	NA	Arhgef10	Rho guanine nucleotide exchange factor (GEF) 10	0.75
10	62959065	GGT	G	16	14	intron	NA	NA	NA	Dna2	DNA replication helicase/nuclease 2	0.666667
18	37356002	G	A	34	18	intron	synonymous	Q	Q	NA	NA	0.636364
18	37356002	G	A	34	18	coding	synonymous	Q	Q	Pcdhb8	protocadherin beta 8	0.636364
18	37356002	G	A	34	18	intron	synonymous	Q	Q	Gm38666	predicted gene, 38666	0.636364
18	37356002	G	A	34	18	intron	synonymous	Q	Q	Gm38667	predicted gene, 38667	0.636364
18	37356002	G	A	34	18	intron	synonymous	Q	Q	Gm37013	predicted gene, 37013	0.636364
1	119954086	CGT	C	19	15	intron	NA	NA	NA	Cfap221	cilia and flagella associated protein 221	0.636364
18	37357004	T	G	81	32	intron	synonymous	A	A	Gm38666	predicted gene, 38666	0.583333
18	37357004	T	G	81	32	intron	synonymous	A	A	Gm38667	predicted gene, 38667	0.583333
18	37357004	T	G	81	32	coding	synonymous	A	A	Pcdhb8	protocadherin beta 8	0.583333
18	37357004	T	G	81	32	intron	synonymous	A	A	Gm37013	predicted gene, 37013	0.583333
18	37356071	G	A	28	11	coding	synonymous	R	R	Pcdhb8	protocadherin beta 8	0.571429
18	37356071	G	A	28	11	intron	synonymous	R	R	NA	NA	0.571429
18	37356071	G	A	28	11	intron	synonymous	R	R	Gm38667	predicted gene, 38667	0.571429
18	37356071	G	A	28	11	intron	synonymous	R	R	Gm37013	predicted gene, 37013	0.571429
18	37356071	G	A	28	11	intron	synonymous	R	R	Gm38666	predicted gene, 38666	0.571429
11	3347780	TG	T	20	31	intron	NA	NA	NA	Limk2	LIM motif-containing protein kinase 2	0.565217
18	73796435	G	GT	16	21	intron	NA	NA	NA	Me2	malic enzyme 2, NAD(+)-dependent, mitochondrial	0.555556
18	12525250	GC	G	10	14	intron	NA	NA	NA	Lama3	laminin, alpha 3	0.538462
5	120756006	TG	T	14	17	intron	NA	NA	NA	Oas3	2'-5' oligoadenylate synthetase 3	0.533333
18	37357040	A	T	88	35	coding	synonymous	A	A	Pcdhb8	protocadherin beta 8	0.526316
18	37357040	A	T	88	35	intron	synonymous	A	A	Gm37013	predicted gene, 37013	0.526316
18	37357040	A	T	88	35	intron	synonymous	A	A	Gm38666	predicted gene, 38666	0.526316
18	37357040	A	T	88	35	intron	synonymous	A	A	Gm38667	predicted gene, 38667	0.526316
18	37357058	C	A	91	38	coding	synonymous	G	G	Pcdhb8	protocadherin beta 8	0.52381
18	37357058	C	A	91	38	intron	synonymous	G	G	Gm38667	predicted gene, 38667	0.52381
18	37357058	C	A	91	38	intron	synonymous	G	G	Gm37013	predicted gene, 37013	0.52381
18	37357058	C	A	91	38	intron	synonymous	G	G	Gm38666	predicted gene, 38666	0.52381
18	37357023	A	G	84	36	intron	nonsynonymous	I	V	Gm37013	predicted gene, 37013	0.512821
18	37357023	A	G	84	36	intron	nonsynonymous	I	V	Gm38666	predicted gene, 38666	0.512821
18	37357023	A	G	84	36	intron	nonsynonymous	I	V	Gm38667	predicted gene, 38667	0.512821
18	37357023	A	G	84	36	coding	nonsynonymous	I	V	Pcdhb8	protocadherin beta 8	0.512821
7	120593000	G	GT	13	10	promoter	NA	NA	NA	NA	NA	0.5
7	120593000	G	GT	13	10	intergenic	NA	NA	NA	NA	NA	0.5
X	81425820	AC	A	13	11	intron	NA	NA	NA	4930595M18Rik	RIKEN cDNA 4930595M18 gene	0.5
10	128432123	TTC	T	13	17	intron	NA	NA	NA	Rnf41	ring finger protein 41	0.5
1	14184757	TA	T	11	12	intron	NA	NA	NA	Eya1	EYA transcriptional coactivator and phosphatase 1	0.5
9	92258032	C	CT	18	12	intron	NA	NA	NA	Plscr1	phospholipid scramblase 1	0.5
5	108197112	AT	A	14	23	intron	NA	NA	NA	Ccdc18	coiled-coil domain containing 18	0.47619
18	37355957	G	A	37	22	intron	synonymous	R	R	NA	NA	0.461538
18	37355957	G	A	37	22	intron	synonymous	R	R	Gm38666	predicted gene, 38666	0.461538
18	37355957	G	A	37	22	intron	synonymous	R	R	Gm38667	predicted gene, 38667	0.461538
18	37355957	G	A	37	22	coding	synonymous	R	R	Pcdhb8	protocadherin beta 8	0.461538
18	37355957	G	A	37	22	intron	synonymous	R	R	Gm37013	predicted gene, 37013	0.461538
12	88058021	G	A	23	15	intergenic	NA	NA	NA	NA	NA	0.45
12	88058021	G	A	23	15	promoter	NA	NA	NA	NA	NA	0.45
11	60759184	TCA	T	17	16	intron	NA	NA	NA	Top3a	topoisomerase (DNA) III alpha	0.444444
5	66998597	TTCTC	T	13	13	intron	NA	NA	NA	Limch1	LIM and calponin homology domains 1	0.444444
2	88682768	GA	G	10	13	intergenic	NA	NA	NA	NA	NA	0.416667
2	88682768	GA	G	10	13	threeUTR	NA	NA	NA	NA	NA	0.416667
4	147615467	C	A	12	14	intron	NA	NA	NA	Zfp979	zinc finger protein 979	0.407407
16	32326759	AC	A	17	23	intergenic	NA	NA	NA	NA	NA	0.4
16	32326759	AC	A	17	23	promoter	NA	NA	NA	NA	NA	0.4
2	52227579	G	GA	13	16	intron	NA	NA	NA	Neb	nebulin	0.4
13	106910722	CT	C	12	15	intron	NA	NA	NA	Ipo11	importin 11	0.4
11	115390672	CT	C	22	18	intron	NA	NA	NA	Cdr2l	cerebellar degeneration-related protein 2-like	0.384615
19	46332458	TAC	T	13	10	intron	NA	NA	NA	Cuedc2	CUE domain containing 2	0.375
5	37421792	CT	C	15	18	intron	NA	NA	NA	Evc2	EvC ciliary complex subunit 2	0.375
6	100004479	GGCA	G	11	12	intergenic	NA	NA	NA	NA	NA	0.375
4	98665650	C	A	11	19	intron	NA	NA	NA	Patj	PATJ, crumbs cell polarity complex component	0.368421
18	40308302	C	T	31	13	intron	NA	NA	NA	Kctd16	potassium channel tetramerisation domain containing 16	0.368421
11	97341281	TA	T	15	13	intron	NA	NA	NA	Gpr179	G protein-coupled receptor 179	0.363636
9	92271493	T	TTC	22	14	intron	NA	NA	NA	Plscr1	phospholipid scramblase 1	0.363636
6	87834347	CA	C	11	17	promoter	NA	NA	NA	NA	NA	0.357143
6	87834347	CA	C	11	17	intron	NA	NA	NA	Rab43	RAB43, member RAS oncogene family	0.357143
2	14276454	T	TA	10	16	intron	NA	NA	NA	Mrc1	mannose receptor, C type 1	0.357143
2	118806340	CCTCT	C	18	14	intron	NA	NA	NA	Disp2	dispatched RND tramsporter family member 2	0.357143
6	87834347	CA	C	11	17	intron	NA	NA	NA	Isy1	ISY1 splicing factor homolog	0.357143
5	15500356	T	C	38	41	intergenic	NA	NA	NA	NA	NA	0.354167
9	114406067	T	C	17	17	threeUTR	NA	NA	NA	Tmppe	transmembrane protein with metallophosphoesterase domain	0.352941
9	114406067	T	C	17	17	intron	NA	NA	NA	Glb1	galactosidase, beta 1	0.352941
9	35685819	CTT	C	12	21	intron	NA	NA	NA	Pate2	prostate and testis expressed 2	0.352941
9	35685819	CTT	C	12	21	intron	NA	NA	NA	Pate1	prostate and testis expressed 1	0.352941
17	45424615	C	CA	20	34	intron	NA	NA	NA	Cdc5l	cell division cycle 5-like (S. pombe)	0.333333
6	120784682	CGT	C	12	21	intron	NA	NA	NA	Slc25a18	solute carrier family 25 (mitochondrial carrier), member 18	0.333333
8	105275191	TG	T	10	11	promoter	NA	NA	NA	Nol3	nucleolar protein 3 (apoptosis repressor with CARD domain)	0.333333
8	105275191	TG	T	10	11	intron	NA	NA	NA	Hsf4	heat shock transcription factor 4	0.333333
7	50701072	GGT	G	11	14	intron	NA	NA	NA	Nell1	NEL-like 1	0.333333
8	122495928	CT	C	12	21	intron	NA	NA	NA	Piezo1	piezo-type mechanosensitive ion channel component 1	0.333333
8	11421419	CT	C	12	10	intron	NA	NA	NA	Col4a2	collagen, type IV, alpha 2	0.333333
3	104799320	AC	A	11	12	intron	NA	NA	NA	Mov10	Moloney leukemia virus 10	0.333333
3	126971156	GA	G	11	12	intron	NA	NA	NA	Ank2	ankyrin 2, brain	0.333333
8	122495928	CT	C	12	21	intron	NA	NA	NA	Galnt2	polypeptide N-acetylgalactosaminyltransferase 2	0.333333
18	32141380	C	T	30	35	intergenic	NA	NA	NA	NA	NA	0.317073
18	32141380	C	T	30	35	promoter	NA	NA	NA	Proc	protein C	0.317073
6	65075188	CTG	C	10	22	promoter	NA	NA	NA	Smarcad1	SWI/SNF-related, matrix-associated actin-dependent regulator of chromatin, subfamily a, containing DEAD/H box 1	0.315789
6	65075188	CTG	C	10	22	intron	NA	NA	NA	Smarcad1	SWI/SNF-related, matrix-associated actin-dependent regulator of chromatin, subfamily a, containing DEAD/H box 1	0.315789
1	44010493	G	GT	13	18	intron	NA	NA	NA	Mettl21c	methyltransferase like 21C	0.3125
7	109917567	CT	C	10	19	intron	NA	NA	NA	Dennd5a	DENN/MADD domain containing 5A	0.307692
11	84432654	CGCA	C	19	34	intron	NA	NA	NA	Aatf	apoptosis antagonizing transcription factor	0.307692
3	101011726	C	CA	14	15	intron	NA	NA	NA	Cd101	CD101 antigen	0.307692
18	30494902	G	GT	12	14	intergenic	NA	NA	NA	NA	NA	0.307692
18	32141314	G	A	34	40	intergenic	NA	NA	NA	NA	NA	0.304348
18	32141314	G	A	34	40	promoter	NA	NA	NA	Proc	protein C	0.304348
19	3279478	A	T	14	10	intron	NA	NA	NA	Ighmbp2	immunoglobulin mu binding protein 2	0.3
17	25579148	T	G	24	30	promoter	NA	NA	NA	Lmf1	lipase maturation factor 1	0.3
17	25579148	T	G	24	30	fiveUTR	NA	NA	NA	Lmf1	lipase maturation factor 1	0.3
1	134138569	CCT	C	11	13	promoter	NA	NA	NA	Chit1	chitinase 1 (chitotriosidase)	0.3
13	19350226	CTG	C	15	15	intergenic	NA	NA	NA	NA	NA	0.3
13	19350226	CTG	C	15	15	intron	NA	NA	NA	NA	NA	0.3
19	4515628	C	CT	15	21	promoter	NA	NA	NA	Pcx	pyruvate carboxylase	0.3
4	100425892	C	CT	14	24	intron	NA	NA	NA	Ror1	receptor tyrosine kinase-like orphan receptor 1	0.3
1	134138569	CCT	C	11	13	intron	NA	NA	NA	Chit1	chitinase 1 (chitotriosidase)	0.3
19	4515628	C	CT	15	21	intron	NA	NA	NA	Pcx	pyruvate carboxylase	0.3
2	181917485	C	T	21	21	intergenic	NA	NA	NA	NA	NA	0.296296
18	32141389	AG	A	31	34	intergenic	NA	NA	NA	NA	NA	0.285714
5	134362438	AT	A	16	15	promoter	NA	NA	NA	Gtf2ird1	general transcription factor II I repeat domain-containing 1	0.285714
5	134362438	AT	A	16	15	intron	NA	NA	NA	Gtf2ird1	general transcription factor II I repeat domain-containing 1	0.285714
4	96749079	GA	G	18	15	intron	NA	NA	NA	Gm12695	predicted gene 12695	0.285714
18	32141389	AG	A	31	34	promoter	NA	NA	NA	Proc	protein C	0.285714
2	107057285	C	A	41	36	coding	nonsense	E	*	Fshb	follicle stimulating hormone beta	0.277778
18	10522006	C	G	12	11	intron	NA	NA	NA	Greb1l	growth regulation by estrogen in breast cancer-like	0.272727
12	40799622	T	A	12	12	intron	NA	NA	NA	Dock4	dedicator of cytokinesis 4	0.272727
15	103896156	C	A	19	11	intron	NA	NA	NA	Mucl2	mucin-like 2	0.272727
9	40930433	CTG	C	11	13	promoter	NA	NA	NA	NA	NA	0.272727
15	18385292	CT	C	13	12	intergenic	NA	NA	NA	NA	NA	0.272727
15	18385292	CT	C	13	12	promoter	NA	NA	NA	NA	NA	0.272727
10	117995671	CGCA	C	10	14	intergenic	NA	NA	NA	NA	NA	0.272727
9	40930433	CTG	C	11	13	intron	NA	NA	NA	Jhy	junctional cadherin complex regulator	0.272727
11	69640137	GA	G	14	11	promoter	NA	NA	NA	Fxr2	fragile X mental retardation, autosomal homolog 2	0.272727
8	110380704	CGT	C	17	32	intron	NA	NA	NA	Hydin	HYDIN, axonemal central pair apparatus protein	0.272727
4	106418398	TCA	T	11	16	intron	NA	NA	NA	Usp24	ubiquitin specific peptidase 24	0.272727
11	69640137	GA	G	14	11	intron	NA	NA	NA	Fxr2	fragile X mental retardation, autosomal homolog 2	0.272727
7	141402610	T	G	15	15	intron	NA	NA	NA	Taldo1	transaldolase 1	0.266667
7	11484938	A	G	13	12	intergenic	NA	NA	NA	NA	NA	0.266667
6	128570382	G	GA	15	16	intron	NA	NA	NA	A2ml1	alpha-2-macroglobulin like 1	0.266667
17	23347753	A	G	39	16	intron	NA	NA	NA	Vmn2r115	vomeronasal 2, receptor 115	0.263158
3	98580150	TG	T	12	22	intron	NA	NA	NA	Gm10681	predicted gene 10681	0.263158
7	28298479	C	CA	16	21	intron	NA	NA	NA	Dll3	delta like canonical Notch ligand 3	0.263158
3	98580150	TG	T	12	22	intron	NA	NA	NA	Zfp697	zinc finger protein 697	0.263158
15	75086356	G	A	60	53	intergenic	NA	NA	NA	NA	NA	0.26087
17	74415565	G	T	12	26	intron	NA	NA	NA	Slc30a6	solute carrier family 30 (zinc transporter), member 6	0.259259
1	85082853	G	C	25	30	intergenic	NA	NA	NA	NA	NA	0.255814
1	85082853	G	C	25	30	intron	NA	NA	NA	NA	NA	0.255814
4	147257032	A	G	17	15	intron	NA	NA	NA	NA	NA	0.25
4	147257032	A	G	17	15	intergenic	NA	NA	NA	NA	NA	0.25
19	50030855	T	A	15	12	promoter	NA	NA	NA	NA	NA	0.25
8	95571232	A	C	12	25	intron	NA	NA	NA	Prss54	protease, serine 54	0.25
17	50522513	ACAG	A	13	12	intron	NA	NA	NA	Plcl2	phospholipase C-like 2	0.25
2	25361494	TG	T	11	12	threeUTR	NA	NA	NA	Uap1l1	UDP-N-acteylglucosamine pyrophosphorylase 1-like 1	0.25
14	69706490	TCA	T	12	18	intron	NA	NA	NA	R3hcc1	R3H domain and coiled-coil containing 1	0.25
14	69706490	TCA	T	12	18	promoter	NA	NA	NA	R3hcc1	R3H domain and coiled-coil containing 1	0.25
12	24215297	T	A	69	64	intergenic	NA	NA	NA	NA	NA	0.244681
12	24215409	C	T	40	45	intergenic	NA	NA	NA	NA	NA	0.242424
13	66227858	A	G	39	44	intergenic	NA	NA	NA	NA	NA	0.24
13	66227858	A	G	39	44	promoter	NA	NA	NA	NA	NA	0.24
6	86750786	G	C	11	21	intron	NA	NA	NA	Anxa4	annexin A4	0.238095
6	86750786	G	C	11	21	threeUTR	NA	NA	NA	Anxa4	annexin A4	0.238095
1	88268173	A	G	53	42	intron	NA	NA	NA	Hjurp	Holliday junction recognition protein	0.238095
2	164498406	TAC	T	33	29	promoter	NA	NA	NA	Pigt	phosphatidylinositol glycan anchor biosynthesis, class T	0.238095
2	164498406	TAC	T	33	29	intron	NA	NA	NA	Pigt	phosphatidylinositol glycan anchor biosynthesis, class T	0.238095
7	29056387	AG	A	15	23	intron	NA	NA	NA	Ryr1	ryanodine receptor 1, skeletal muscle	0.238095
10	107710495	TA	T	10	18	intron	NA	NA	NA	Ptprq	protein tyrosine phosphatase, receptor type, Q	0.235294
19	56597213	AT	A	13	21	intron	NA	NA	NA	Nhlrc2	NHL repeat containing 2	0.235294
6	122644772	G	GA	38	22	intergenic	NA	NA	NA	NA	NA	0.235294
19	21825982	TG	T	11	13	intron	NA	NA	NA	Cemip2	cell migration inducing hyaluronidase 2	0.230769
10	75585856	A	T	27	22	intron	NA	NA	NA	Ggt1	gamma-glutamyltransferase 1	0.227273
8	20331600	A	T	69	75	intergenic	NA	NA	NA	NA	NA	0.223776
8	20331600	A	T	69	75	intron	NA	NA	NA	NA	NA	0.223776
17	17574086	CA	C	17	21	intron	NA	NA	NA	Lnpep	leucyl/cystinyl aminopeptidase	0.222222
14	51453125	G	GA	14	21	intron	NA	NA	NA	NA	NA	0.222222
19	45470981	AT	A	21	19	intron	NA	NA	NA	Btrc	beta-transducin repeat containing protein	0.222222
1	93008479	CG	C	13	23	intron	NA	NA	NA	Aqp12	aquaporin 12	0.222222
14	51453125	G	GA	14	21	threeUTR	NA	NA	NA	Vmn2r89	vomeronasal 2, receptor 89	0.222222
14	51453125	G	GA	14	21	intron	NA	NA	NA	Vmn2r89	vomeronasal 2, receptor 89	0.222222
15	82194899	CT	C	21	25	promoter	NA	NA	NA	Srebf2	sterol regulatory element binding factor 2	0.217391
15	82194899	CT	C	21	25	intron	NA	NA	NA	Srebf2	sterol regulatory element binding factor 2	0.217391
7	114058880	A	AT	24	27	intron	NA	NA	NA	Rras2	related RAS viral (r-ras) oncogene 2	0.217391
4	138222070	C	CT	23	26	intron	NA	NA	NA	Hp1bp3	heterochromatin protein 1, binding protein 3	0.217391
8	84629758	TG	T	41	54	intron	NA	NA	NA	Cacna1a	calcium channel, voltage-dependent, P/Q type, alpha 1A subunit	0.215686
3	101584627	TGA	T	10	15	intron	NA	NA	NA	Atp1a1	ATPase, Na+/K+ transporting, alpha 1 polypeptide	0.214286
16	56268201	AT	A	17	29	intron	NA	NA	NA	Impg2	interphotoreceptor matrix proteoglycan 2	0.214286
16	56268201	AT	A	17	29	promoter	NA	NA	NA	Impg2	interphotoreceptor matrix proteoglycan 2	0.214286
15	103896120	G	A	31	19	intron	NA	NA	NA	Mucl2	mucin-like 2	0.210526
14	64708445	C	CT	36	47	intron	NA	NA	NA	Kif13b	kinesin family member 13B	0.209302
1	88248839	G	T	38	28	intron	NA	NA	NA	Mroh2a	maestro heat-like repeat family member 2A	0.206897
8	107293988	T	G	22	29	intron	NA	NA	NA	Nfat5	nuclear factor of activated T cells 5	0.206897
18	37342993	C	T	60	98	coding	nonsynonymous	T	M	Pcdhb7	protocadherin beta 7	0.20202
18	37342993	C	T	60	98	intron	nonsynonymous	T	M	Gm38666	predicted gene, 38666	0.20202
18	37342993	C	T	60	98	intron	nonsynonymous	T	M	Gm38667	predicted gene, 38667	0.20202
18	37342993	C	T	60	98	intron	nonsynonymous	T	M	Gm37013	predicted gene, 37013	0.20202
6	137701294	CCAG	C	16	20	intergenic	NA	NA	NA	NA	NA	0.2
18	31243186	C	CA	35	45	intron	NA	NA	NA	Rit2	Ras-like without CAAX 2	0.194444
8	19934208	C	T	17	16	intergenic	NA	NA	NA	NA	NA	0.192308
13	40015532	CG	C	23	30	intron	NA	NA	NA	Ofcc1	orofacial cleft 1 candidate 1	0.192308
3	96898433	AT	A	21	17	promoter	NA	NA	NA	Gpr89	G protein-coupled receptor 89	0.1875
3	96898433	AT	A	21	17	intron	NA	NA	NA	Gpr89	G protein-coupled receptor 89	0.1875
14	31557752	A	T	14	27	intron	NA	NA	NA	Hacl1	2-hydroxyacyl-CoA lyase 1	0.185185
14	31557752	A	T	14	27	intron	NA	NA	NA	Colq	collagen-like tail subunit (single strand of homotrimer) of asymmetric acetylcholinesterase	0.185185
1	85608834	T	C	19	18	intron	NA	NA	NA	Sp140	Sp140 nuclear body protein	0.181818
1	85608834	T	C	19	18	promoter	NA	NA	NA	Sp140	Sp140 nuclear body protein	0.181818
1	85608834	T	C	19	18	intron	NA	NA	NA	NA	NA	0.181818
X	60056588	G	GT	28	37	threeUTR	NA	NA	NA	Mcf2	mcf.2 transforming sequence	0.181818
9	120131374	AT	A	29	27	intron	NA	NA	NA	Rpsa	ribosomal protein SA	0.181818
7	68300813	G	GT	25	24	intron	NA	NA	NA	Fam169b	family with sequence similarity 169, member B	0.181818
1	87443796	TCAG	T	29	30	threeUTR	nonsynonymous	RQ	R	Gigyf2	GRB10 interacting GYF protein 2	0.173913
1	87443796	TCAG	T	29	30	coding	nonsynonymous	RQ	R	Gigyf2	GRB10 interacting GYF protein 2	0.173913
1	88243021	T	G	22	29	intron	NA	NA	NA	Mroh2a	maestro heat-like repeat family member 2A	0.172414
5	43825298	C	CA	15	32	intron	NA	NA	NA	Bst1	bone marrow stromal cell antigen 1	0.172414
12	33362957	T	TC	34	32	intron	NA	NA	NA	Atxn7l1	ataxin 7-like 1	0.172414
12	33362957	T	TC	34	32	intron	NA	NA	NA	Atxn7l1os2	ataxin 7-like 1, opposite strand 2	0.172414
18	37422234	C	T	84	106	intron	nonsynonymous	P	S	Gm37013	predicted gene, 37013	0.169643
18	37422234	C	T	84	106	intron	nonsynonymous	P	S	Gm38666	predicted gene, 38666	0.169643
18	37422234	C	T	84	106	intron	nonsynonymous	P	S	Gm38667	predicted gene, 38667	0.169643
18	37422234	C	T	84	106	coding	nonsynonymous	P	S	Pcdhb11	protocadherin beta 11	0.169643
1	174208289	C	CT	12	26	intron	NA	NA	NA	Spta1	spectrin alpha, erythrocytic 1	0.166667
12	86138754	TTC	T	33	29	promoter	NA	NA	NA	Ift43	intraflagellar transport 43	0.166667
12	86138754	TTC	T	33	29	intron	NA	NA	NA	Ift43	intraflagellar transport 43	0.166667
16	43769717	C	T	40	44	intron	NA	NA	NA	Drd3	dopamine receptor D3	0.16129
X	113971376	G	A	20	30	intergenic	NA	NA	NA	NA	NA	0.16129
9	123023384	C	CA	26	55	threeUTR	NA	NA	NA	Tmem42	transmembrane protein 42	0.16
9	123023384	C	CA	26	55	intron	NA	NA	NA	Tmem42	transmembrane protein 42	0.16
10	127471687	ACT	A	18	30	intron	NA	NA	NA	R3hdm2	R3H domain containing 2	0.16
9	123023384	C	CA	26	55	promoter	NA	NA	NA	NA	NA	0.16
9	123023384	C	CA	26	55	intron	NA	NA	NA	Tgm4	transglutaminase 4 (prostate)	0.16
2	16142176	CT	C	22	29	intron	NA	NA	NA	Malrd1	MAM and LDL receptor class A domain containing 1	0.16
16	4886262	CGCG	C	20	19	fiveUTR	NA	NA	NA	Mgrn1	mahogunin, ring finger 1	0.157895
16	4886262	CGCG	C	20	19	promoter	NA	NA	NA	Mgrn1	mahogunin, ring finger 1	0.157895
18	8842288	ACAG	A	38	41	intergenic	NA	NA	NA	NA	NA	0.15625
1	26687120	G	A	38	44	intron	NA	NA	NA	4931408C20Rik	RIKEN cDNA 4931408C20 gene	0.155556
11	62592170	TAC	T	13	28	intron	NA	NA	NA	Trpv2	transient receptor potential cation channel, subfamily V, member 2	0.153846
19	16645997	GGA	G	20	34	intron	NA	NA	NA	Vps13a	vacuolar protein sorting 13A	0.153846
1	23866277	CT	C	22	35	coding	frameshift			Smap1	small ArfGAP 1	0.151515
2	28675645	GTC	G	16	37	coding	frameshift			Tsc1	tuberous sclerosis 1	0.147059
2	28675645	GTC	G	16	37	intron	frameshift			Tsc1	tuberous sclerosis 1	0.147059
X	77649973	AT	A	17	33	intron	NA	NA	NA	Tbl1x	transducin (beta)-like 1 X-linked	0.142857
9	45867252	AAC	A	44	47	intron	frameshift			Rnf214	ring finger protein 214	0.142857
9	45867252	AAC	A	44	47	coding	frameshift			Rnf214	ring finger protein 214	0.142857
9	104084140	C	CT	19	30	intron	NA	NA	NA	Acad11	acyl-Coenzyme A dehydrogenase family, member 11	0.142857
18	37342952	A	C	64	85	coding	synonymous	I	I	Pcdhb7	protocadherin beta 7	0.137931
18	37342952	A	C	64	85	intron	synonymous	I	I	Gm37013	predicted gene, 37013	0.137931
18	37342952	A	C	64	85	intron	synonymous	I	I	Gm38666	predicted gene, 38666	0.137931
18	37342952	A	C	64	85	intron	synonymous	I	I	Gm38667	predicted gene, 38667	0.137931
17	56631479	TTG	T	26	22	intron	NA	NA	NA	Catsperd	cation channel sperm associated auxiliary subunit delta	0.136364
1	171896269	C	A	26	34	coding	nonsynonymous	P	H	NA	NA	0.133333
17	40312959	G	A	26	30	intron	NA	NA	NA	Crisp1	cysteine-rich secretory protein 1	0.133333
1	171896269	C	A	26	34	intergenic	nonsynonymous	P	H	NA	NA	0.133333
3	129717907	TA	T	17	31	intron	NA	NA	NA	Egf	epidermal growth factor	0.133333
11	117831661	GA	G	14	34	promoter	NA	NA	NA	Afmid	arylformamidase	0.133333
11	117831661	GA	G	14	34	intron	NA	NA	NA	Afmid	arylformamidase	0.133333
5	110673196	TTGC	T	44	51	coding	nonsynonymous	QQ	Q	Ep400	E1A binding protein p400	0.131579
11	61154431	TTC	T	28	34	threeUTR	NA	NA	NA	Usp22	ubiquitin specific peptidase 22	0.129032
6	29204244	TTCC	T	26	42	promoter	NA	NA	NA	Impdh1	inosine monophosphate dehydrogenase 1	0.125
6	29204244	TTCC	T	26	42	intron	NA	NA	NA	Impdh1	inosine monophosphate dehydrogenase 1	0.125
17	30005213	TCCG	T	20	53	fiveUTR	NA	NA	NA	Zfand3	zinc finger, AN1-type domain 3	0.122449
17	30005213	TCCG	T	20	53	promoter	NA	NA	NA	Zfand3	zinc finger, AN1-type domain 3	0.122449
17	30005213	TCCG	T	20	53	promoter	NA	NA	NA	NA	NA	0.122449
7	43660103	GAGC	G	53	50	promoter	nonsynonymous	LL	L	Siglece	sialic acid binding Ig-like lectin E	0.121212
2	28502044	CCT	C	32	36	intron	NA	NA	NA	Gbgt1	globoside alpha-1,3-N-acetylgalactosaminyltransferase 1	0.121212
7	43660103	GAGC	G	53	50	coding	nonsynonymous	LL	L	Siglece	sialic acid binding Ig-like lectin E	0.121212
9	102906190	T	C	24	34	intron	NA	NA	NA	Ryk	receptor-like tyrosine kinase	0.117647
14	76239462	GGCA	G	35	52	promoter	NA	NA	NA	NA	NA	0.116279
14	76239462	GGCA	G	35	52	intergenic	NA	NA	NA	NA	NA	0.116279
9	3000753	A	G	22	33	promoter	NA	NA	NA	NA	NA	0.113208
9	3000753	A	G	22	33	intron	NA	NA	NA	NA	NA	0.113208
9	3000753	A	G	22	33	intergenic	NA	NA	NA	NA	NA	0.113208
10	25283989	ATCT	A	32	75	coding	nonsynonymous	ED	D	Akap7	A kinase (PRKA) anchor protein 7	0.111111
5	136989240	C	T	37	37	intron	NA	NA	NA	Plod3	procollagen-lysine, 2-oxoglutarate 5-dioxygenase 3	0.108108
5	136989240	C	T	37	37	promoter	NA	NA	NA	Plod3	procollagen-lysine, 2-oxoglutarate 5-dioxygenase 3	0.108108
5	136989240	C	T	37	37	promoter	NA	NA	NA	Znhit1	zinc finger, HIT domain containing 1	0.108108
19	55923897	GGAA	G	33	41	coding	nonsynonymous	GR	G	Tcf7l2	transcription factor 7 like 2, T cell specific, HMG box	0.105263
19	55923897	GGAA	G	33	41	intron	nonsynonymous	GR	G	Tcf7l2	transcription factor 7 like 2, T cell specific, HMG box	0.105263
19	55923897	GGAA	G	33	41	intron	nonsynonymous	GK	G	Tcf7l2	transcription factor 7 like 2, T cell specific, HMG box	0.105263
19	55923897	GGAA	G	33	41	coding	nonsynonymous	GK	G	Tcf7l2	transcription factor 7 like 2, T cell specific, HMG box	0.105263
8	80614470	G	A	50	78	coding	nonsynonymous	V	I	Frem3	Fras1 related extracellular matrix protein 3	0.102564
11	58201642	GGA	G	47	56	fiveUTR	NA	NA	NA	Igtp	interferon gamma induced GTPase	0.1
11	58201642	GGA	G	47	56	intron	NA	NA	NA	Irgm2	immunity-related GTPase family M member 2	0.1
1	85100560	C	T	61	84	coding	nonsynonymous	R	Q	A530032D15Rik	RIKEN cDNA A530032D15Rik gene	0.0926641
1	85100560	C	T	61	84	intron	nonsynonymous	R	Q	NA	NA	0.0926641
15	98835469	TG	T	54	46	intron	NA	NA	NA	Kmt2d	lysine (K)-specific methyltransferase 2D	0.0909091
15	98835469	TG	T	54	46	spliceSite	NA	NA	NA	Kmt2d	lysine (K)-specific methyltransferase 2D	0.0909091
5	135854392	CAAG	C	39	66	coding	nonsynonymous	RK	R	Srrm3	serine/arginine repetitive matrix 3	0.0892857
5	135854392	CAAG	C	39	66	promoter	nonsynonymous	RK	R	Srrm3	serine/arginine repetitive matrix 3	0.0892857
14	56659323	C	T	35	45	coding	nonsynonymous	R	W	Parp4	poly (ADP-ribose) polymerase family, member 4	0.0888889
3	103736397	G	A	50	80	coding	nonsense	R	*	Olfml3	olfactomedin-like 3	0.0875
2	144368992	TGCG	T	20	77	promoter	NA	NA	NA	Kat14	lysine acetyltransferase 14	0.0869565
2	144368992	TGCG	T	20	77	fiveUTR	NA	NA	NA	Kat14	lysine acetyltransferase 14	0.0869565
3	36296432	TTGC	T	55	53	intergenic	NA	NA	NA	NA	NA	0.0851064
4	126573314	AGAG	A	34	57	coding	nonsynonymous	ER	E	Clspn	claspin	0.0784314
4	126573314	AGAG	A	34	57	intron	nonsynonymous	ER	E	Clspn	claspin	0.0784314
2	26648233	GGCA	G	56	67	intergenic	NA	NA	NA	NA	NA	0.0757576
X	8893195	GGCC	G	19	63	coding	nonsynonymous	LA	L	B630019K06Rik	F-box and leucine-rich repeat protein 17 pseudogene	0.0677966
9	53492321	C	A	34	49	coding	nonsynonymous	L	F	Atm	ataxia telangiectasia mutated	0.0425532
678T3
Chr	Pos	Ref	Alt	Read.Depth.Normal	Read.Depth.Tumor	Location	Consequence	Ref.AA	Var.AA	SYMBOL	GENENAME	alt.allele.freq
1	58450590	CT	C	13	17	intron	NA	NA	NA	Nif3l1	Ngg1 interacting factor 3-like 1 (S. pombe)	0.8
3	95296960	A	ACT	18	10	intron	NA	NA	NA	Anxa9	annexin A9	0.75
10	88537290	GA	G	12	10	intron	NA	NA	NA	Mybpc1	myosin binding protein C, slow-type	0.571429
8	10506730	TAC	T	11	15	intron	NA	NA	NA	Myo16	myosin XVI	0.571429
10	88537290	GA	G	12	10	promoter	NA	NA	NA	Mybpc1	myosin binding protein C, slow-type	0.571429
8	110528149	CA	C	13	15	intron	NA	NA	NA	Hydin	HYDIN, axonemal central pair apparatus protein	0.555556
5	121538538	TCC	T	16	15	intron	NA	NA	NA	Mapkapk5	MAP kinase-activated protein kinase 5	0.555556
6	97302177	TAC	T	11	13	intron	NA	NA	NA	Frmd4b	FERM domain containing 4B	0.555556
5	121538538	TCC	T	16	15	promoter	NA	NA	NA	Mapkapk5	MAP kinase-activated protein kinase 5	0.555556
19	58955593	TC	T	13	14	promoter	NA	NA	NA	Eno4	enolase 4	0.538462
19	58955593	TC	T	13	14	intron	NA	NA	NA	Eno4	enolase 4	0.538462
X	113970758	C	A	32	31	intergenic	NA	NA	NA	NA	NA	0.514286
11	96005397	CGTGT	C	16	16	promoter	NA	NA	NA	NA	NA	0.5
11	96005397	CGTGT	C	16	16	intron	NA	NA	NA	Igf2bp1	insulin-like growth factor 2 mRNA binding protein 1	0.5
X	134595408	TA	T	10	13	intron	NA	NA	NA	Gla	galactosidase, alpha	0.5
3	135290803	ATG	A	13	18	intron	NA	NA	NA	Bdh2	3-hydroxybutyrate dehydrogenase, type 2	0.461538
2	145919994	CA	C	13	16	intron	NA	NA	NA	Crnkl1	crooked neck pre-mRNA splicing factor 1	0.454545
2	72384260	CT	C	11	17	intron	NA	NA	NA	Map3k20	mitogen-activated protein kinase kinase kinase 20	0.454545
2	120924205	TA	T	14	10	intron	NA	NA	NA	Ubr1	ubiquitin protein ligase E3 component n-recognin 1	0.444444
18	37355957	G	A	37	32	coding	synonymous	R	R	Pcdhb8	protocadherin beta 8	0.428571
18	37355957	G	A	37	32	intron	synonymous	R	R	NA	NA	0.428571
18	37355957	G	A	37	32	intron	synonymous	R	R	Gm38666	predicted gene, 38666	0.428571
18	37355957	G	A	37	32	intron	synonymous	R	R	Gm38667	predicted gene, 38667	0.428571
18	37355957	G	A	37	32	intron	synonymous	R	R	Gm37013	predicted gene, 37013	0.428571
9	72726648	C	CTG	11	10	promoter	NA	NA	NA	NA	NA	0.428571
7	128704737	TAC	T	10	10	promoter	NA	NA	NA	Mcmbp	minichromosome maintenance complex binding protein	0.428571
2	24887082	G	GA	15	28	intron	NA	NA	NA	Ehmt1	euchromatic histone methyltransferase 1	0.428571
8	95105657	C	CCA	16	12	promoter	NA	NA	NA	Kifc3	kinesin family member C3	0.428571
9	72726648	C	CTG	11	10	intron	NA	NA	NA	Nedd4	neural precursor cell expressed, developmentally down-regulated 4	0.428571
7	128704737	TAC	T	10	10	intron	NA	NA	NA	Mcmbp	minichromosome maintenance complex binding protein	0.428571
8	95105657	C	CCA	16	12	intron	NA	NA	NA	Kifc3	kinesin family member C3	0.428571
18	37355945	A	T	38	29	intron	synonymous	T	T	NA	NA	0.421053
18	37355945	A	T	38	29	intron	synonymous	T	T	Gm38667	predicted gene, 38667	0.421053
18	37355945	A	T	38	29	coding	synonymous	T	T	Pcdhb8	protocadherin beta 8	0.421053
18	37355945	A	T	38	29	intron	synonymous	T	T	Gm37013	predicted gene, 37013	0.421053
18	37355945	A	T	38	29	intron	synonymous	T	T	Gm38666	predicted gene, 38666	0.421053
8	15989220	TA	T	10	13	intron	NA	NA	NA	Csmd1	CUB and Sushi multiple domains 1	0.416667
1	174193479	GGT	G	10	17	intron	NA	NA	NA	Spta1	spectrin alpha, erythrocytic 1	0.416667
8	15989220	TA	T	10	13	spliceSite	NA	NA	NA	Csmd1	CUB and Sushi multiple domains 1	0.416667
2	112867470	G	C	12	10	intron	NA	NA	NA	Ryr3	ryanodine receptor 3	0.4
3	127633644	AG	A	11	11	intron	NA	NA	NA	Neurog2	neurogenin 2	0.4
4	123246718	G	GT	12	12	threeUTR	NA	NA	NA	Heyl	hairy/enhancer-of-split related with YRPW motif-like	0.4
9	114000642	CT	C	17	13	intron	NA	NA	NA	Fbxl2	F-box and leucine-rich repeat protein 2	0.4
18	37355930	A	G	32	29	coding	synonymous	P	P	Pcdhb8	protocadherin beta 8	0.394737
18	37355930	A	G	32	29	intron	synonymous	P	P	NA	NA	0.394737
18	37355930	A	G	32	29	intron	synonymous	P	P	Gm38666	predicted gene, 38666	0.394737
18	37355930	A	G	32	29	intron	synonymous	P	P	Gm38667	predicted gene, 38667	0.394737
18	37355930	A	G	32	29	intron	synonymous	P	P	Gm37013	predicted gene, 37013	0.394737
1	14184757	TA	T	11	17	intron	NA	NA	NA	Eya1	EYA transcriptional coactivator and phosphatase 1	0.384615
1	44010493	G	GT	13	16	intron	NA	NA	NA	Mettl21c	methyltransferase like 21C	0.384615
10	115090815	G	GA	12	20	intron	NA	NA	NA	Tph2	tryptophan hydroxylase 2	0.375
1	37911258	GAC	G	14	14	intron	NA	NA	NA	Lyg2	lysozyme G-like 2	0.375
6	50967650	CAA	C	10	10	intergenic	NA	NA	NA	NA	NA	0.375
6	46562196	CCAG	C	16	16	intron	NA	NA	NA	Cntnap2	contactin associated protein-like 2	0.363636
17	56628288	G	GT	21	30	promoter	NA	NA	NA	Lonp1	lon peptidase 1, mitochondrial	0.363636
10	127866510	A	ACT	21	19	promoter	NA	NA	NA	Rdh16f2	RDH16 family member 2	0.363636
5	117286375	C	CA	10	12	intron	NA	NA	NA	Pebp1	phosphatidylethanolamine binding protein 1	0.363636
17	56628288	G	GT	21	30	intron	NA	NA	NA	Catsperd	cation channel sperm associated auxiliary subunit delta	0.363636
17	56628288	G	GT	21	30	promoter	NA	NA	NA	Catsperd	cation channel sperm associated auxiliary subunit delta	0.363636
8	3194938	GA	G	16	15	intron	NA	NA	NA	Insr	insulin receptor	0.363636
4	137604740	TG	T	13	11	intron	NA	NA	NA	Usp48	ubiquitin specific peptidase 48	0.363636
10	127866510	A	ACT	21	19	fiveUTR	NA	NA	NA	Rdh16f2	RDH16 family member 2	0.363636
11	3186427	A	G	32	36	intron	NA	NA	NA	Sfi1	Sfi1 homolog, spindle assembly associated (yeast)	0.361111
1	161074734	CT	C	12	17	promoter	NA	NA	NA	Cenpl	centromere protein L	0.357143
X	166532079	T	TA	17	20	intron	NA	NA	NA	Egfl6	EGF-like-domain, multiple 6	0.357143
1	161074734	CT	C	12	17	intron	NA	NA	NA	Cenpl	centromere protein L	0.357143
X	113971538	T	C	19	28	intergenic	NA	NA	NA	NA	NA	0.352941
8	19905289	C	A	24	19	intron	NA	NA	NA	NA	NA	0.347826
8	19905289	C	A	24	19	intergenic	NA	NA	NA	NA	NA	0.347826
11	80346939	A	T	20	16	intron	NA	NA	NA	Rhbdl3	rhomboid like 3	0.333333
X	113971532	C	T	21	30	intergenic	NA	NA	NA	NA	NA	0.333333
6	28424691	CA	C	12	22	promoter	NA	NA	NA	NA	NA	0.333333
4	119444690	CT	C	10	12	intron	NA	NA	NA	Zmynd12	zinc finger, MYND domain containing 12	0.333333
6	28424691	CA	C	12	22	intron	NA	NA	NA	Gcc1	golgi coiled coil 1	0.333333
10	128493981	TG	T	14	11	promoter	NA	NA	NA	NA	NA	0.333333
10	128493981	TG	T	14	11	promoter	NA	NA	NA	Myl6	myosin, light polypeptide 6, alkali, smooth muscle and non-muscle	0.333333
4	119444690	CT	C	10	12	promoter	NA	NA	NA	Zmynd12	zinc finger, MYND domain containing 12	0.333333
6	28424691	CA	C	12	22	intron	NA	NA	NA	Arf5	ADP-ribosylation factor 5	0.333333
10	128493981	TG	T	14	11	intron	NA	NA	NA	Myl6	myosin, light polypeptide 6, alkali, smooth muscle and non-muscle	0.333333
3	108374028	A	C	15	16	intron	NA	NA	NA	Mybphl	myosin binding protein H-like	0.3125
11	98451767	A	C	19	16	intron	NA	NA	NA	Grb7	growth factor receptor bound protein 7	0.3125
11	98451767	A	C	19	16	promoter	NA	NA	NA	Grb7	growth factor receptor bound protein 7	0.3125
2	44635351	G	GA	12	19	intron	NA	NA	NA	Gtdc1	glycosyltransferase-like domain containing 1	0.3125
6	86737709	TA	T	11	18	threeUTR	NA	NA	NA	Anxa4	annexin A4	0.3125
7	29056387	AG	A	15	17	intron	NA	NA	NA	Ryr1	ryanodine receptor 1, skeletal muscle	0.3125
1	86169860	A	C	12	13	intron	NA	NA	NA	Armc9	armadillo repeat containing 9	0.307692
8	53515890	G	GA	16	16	intron	NA	NA	NA	Aga	aspartylglucosaminidase	0.307692
11	40680787	GA	G	20	17	intron	NA	NA	NA	Mat2b	methionine adenosyltransferase II, beta	0.307692
12	88058021	G	A	23	21	intergenic	NA	NA	NA	NA	NA	0.304348
12	88058021	G	A	23	21	promoter	NA	NA	NA	NA	NA	0.304348
1	88268173	A	G	53	43	intron	NA	NA	NA	Hjurp	Holliday junction recognition protein	0.302326
15	36534311	GCA	G	10	14	intron	NA	NA	NA	Snx31	sorting nexin 31	0.3
3	27456836	GCA	G	17	11	intron	NA	NA	NA	Fndc3b	fibronectin type III domain containing 3B	0.3
11	115390672	CT	C	22	27	intron	NA	NA	NA	Cdr2l	cerebellar degeneration-related protein 2-like	0.3
9	29012066	TG	T	17	25	intron	NA	NA	NA	Ntm	neurotrimin	0.3
11	102018424	CAG	C	12	11	intron	NA	NA	NA	Mpp3	membrane protein, palmitoylated 3 (MAGUK p55 subfamily member 3)	0.3
11	102018424	CAG	C	12	11	threeUTR	NA	NA	NA	Mpp3	membrane protein, palmitoylated 3 (MAGUK p55 subfamily member 3)	0.3
11	29821790	TC	T	16	22	promoter	NA	NA	NA	Eml6	echinoderm microtubule associated protein like 6	0.294118
11	29821790	TC	T	16	22	intron	NA	NA	NA	Eml6	echinoderm microtubule associated protein like 6	0.294118
1	84992567	T	C	17	13	intergenic	NA	NA	NA	NA	NA	0.285714
1	84992567	T	C	17	13	intron	NA	NA	NA	NA	NA	0.285714
7	24123897	CT	C	17	15	intron	NA	NA	NA	Zfp112	zinc finger protein 112	0.285714
1	131411779	CT	C	11	17	intron	NA	NA	NA	Srgap2	SLIT-ROBO Rho GTPase activating protein 2	0.285714
17	35042001	AAG	A	20	15	intron	NA	NA	NA	Msh5	mutS homolog 5	0.285714
19	4934649	A	C	12	18	intron	NA	NA	NA	Peli3	pellino 3	0.277778
4	63960549	G	T	31	32	intron	NA	NA	NA	Tnc	tenascin C	0.275862
4	63960549	G	T	31	32	intron	NA	NA	NA	NA	NA	0.275862
16	33138997	C	A	14	11	intergenic	NA	NA	NA	NA	NA	0.272727
11	17229919	CT	C	21	11	intron	NA	NA	NA	Wdr92	WD repeat domain 92	0.272727
1	45391638	GA	G	18	23	intron	NA	NA	NA	Col5a2	collagen, type V, alpha 2	0.272727
14	79095607	GAA	G	14	12	intron	NA	NA	NA	Vwa8	von Willebrand factor A domain containing 8	0.272727
1	118305088	CCA	C	11	11	intron	NA	NA	NA	Tsn	translin	0.272727
14	31549612	CTG	C	11	13	intron	NA	NA	NA	Colq	collagen-like tail subunit (single strand of homotrimer) of asymmetric acetylcholinesterase	0.272727
13	14237049	TAC	T	10	15	intron	NA	NA	NA	Hecw1	HECT, C2 and WW domain containing E3 ubiquitin protein ligase 1	0.272727
1	91479655	TTG	T	12	11	intergenic	NA	NA	NA	NA	NA	0.272727
15	74683117	GCCA	G	21	17	intergenic	NA	NA	NA	NA	NA	0.272727
11	87379292	GCA	G	11	15	threeUTR	NA	NA	NA	Rad51c	RAD51 paralog C	0.266667
7	24086670	AC	A	10	17	intron	NA	NA	NA	Zfp180	zinc finger protein 180	0.266667
8	4301854	C	CA	17	22	intron	NA	NA	NA	Elavl1	ELAV (embryonic lethal, abnormal vision)-like 1 (Hu antigen R)	0.263158
10	24674555	GA	G	22	22	intron	NA	NA	NA	Enpp1	ectonucleotide pyrophosphatase/phosphodiesterase 1	0.263158
10	24674555	GA	G	22	22	promoter	NA	NA	NA	Enpp1	ectonucleotide pyrophosphatase/phosphodiesterase 1	0.263158
2	181917485	C	T	20	20	intergenic	NA	NA	NA	NA	NA	0.258065
2	70245528	A	T	19	12	intron	NA	NA	NA	Myo3b	myosin IIIB	0.25
9	104528997	C	G	16	13	intergenic	NA	NA	NA	NA	NA	0.25
9	89131494	A	AT	23	19	intron	NA	NA	NA	NA	NA	0.25
17	21178158	GGCA	G	12	12	intergenic	NA	NA	NA	NA	NA	0.25
16	56151258	G	GT	20	24	promoter	NA	NA	NA	NA	NA	0.25
9	89131494	A	AT	23	19	intergenic	NA	NA	NA	NA	NA	0.25
16	56151258	G	GT	20	24	intron	NA	NA	NA	Senp7	SUMO1/sentrin specific peptidase 7	0.25
19	26751189	AGT	A	28	39	promoter	NA	NA	NA	Smarca2	SWI/SNF related, matrix associated, actin dependent regulator of chromatin, subfamily a, member 2	0.25
19	26751189	AGT	A	28	39	intron	NA	NA	NA	Smarca2	SWI/SNF related, matrix associated, actin dependent regulator of chromatin, subfamily a, member 2	0.25
8	19495262	TTG	T	15	17	intron	NA	NA	NA	Defb7	defensin beta 7	0.25
15	9626160	GA	G	14	22	intron	NA	NA	NA	Spef2	sperm flagellar 2	0.25
6	111216973	GGCA	G	19	15	intron	NA	NA	NA	Grm7	glutamate receptor, metabotropic 7	0.25
1	139470773	CT	C	29	25	intron	NA	NA	NA	Aspm	abnormal spindle microtubule assembly	0.25
10	82750473	A	AT	16	25	intron	NA	NA	NA	Nfyb	nuclear transcription factor-Y beta	0.25
16	20161951	ATC	A	24	18	intron	NA	NA	NA	Yeats2	YEATS domain containing 2	0.25
11	62592170	TAC	T	13	28	intron	NA	NA	NA	Trpv2	transient receptor potential cation channel, subfamily V, member 2	0.25
4	126087570	TG	T	13	13	promoter	NA	NA	NA	Oscp1	organic solute carrier partner 1	0.25
4	126087570	TG	T	13	13	intron	NA	NA	NA	Oscp1	organic solute carrier partner 1	0.25
8	19495262	TTG	T	15	17	promoter	NA	NA	NA	Defb7	defensin beta 7	0.25
1	88268150	C	T	62	54	intron	NA	NA	NA	Hjurp	Holliday junction recognition protein	0.240741
5	8064510	GA	G	15	25	intron	NA	NA	NA	Sri	sorcin	0.238095
5	96834750	AT	A	25	24	intron	NA	NA	NA	Anxa3	annexin A3	0.238095
9	95411129	CT	C	26	23	intergenic	NA	NA	NA	NA	NA	0.235294
11	75414859	CCA	C	17	20	intron	NA	NA	NA	Serpinf1	serine (or cysteine) peptidase inhibitor, clade F, member 1	0.235294
17	7758392	TA	T	12	19	intron	NA	NA	NA	Fndc1	fibronectin type III domain containing 1	0.235294
8	109579126	TCTC	T	26	20	promoter	NA	NA	NA	Hp	haptoglobin	0.235294
8	109579126	TCTC	T	26	20	fiveUTR	NA	NA	NA	Hp	haptoglobin	0.235294
16	29417932	TAC	T	14	14	intron	NA	NA	NA	Atp13a4	ATPase type 13A4	0.230769
8	119886832	GGCT	G	26	29	intergenic	NA	NA	NA	NA	NA	0.227273
11	120137833	T	G	32	29	intron	NA	NA	NA	Slc38a10	solute carrier family 38, member 10	0.222222
9	107759705	CT	C	15	18	intron	NA	NA	NA	Rbm5	RNA binding motif protein 5	0.222222
18	84825587	CA	C	11	21	intergenic	NA	NA	NA	NA	NA	0.222222
6	128542798	G	GA	18	24	intron	NA	NA	NA	A2ml1	alpha-2-macroglobulin like 1	0.217391
7	34357593	AAC	A	22	17	intron	NA	NA	NA	Lsm14a	LSM14A mRNA processing body assembly factor	0.214286
1	88218538	T	C	52	47	promoter	NA	NA	NA	NA	NA	0.212766
1	88218538	T	C	52	47	threeUTR	NA	NA	NA	Ugt1a6a	UDP glucuronosyltransferase 1 family, polypeptide A6A	0.212766
1	88218538	T	C	52	47	threeUTR	NA	NA	NA	Ugt1a6b	UDP glucuronosyltransferase 1 family, polypeptide A6B	0.212766
1	88218538	T	C	52	47	threeUTR	NA	NA	NA	Ugt1a1	UDP glucuronosyltransferase 1 family, polypeptide A1	0.212766
1	88218538	T	C	52	47	threeUTR	NA	NA	NA	Ugt1a9	UDP glucuronosyltransferase 1 family, polypeptide A9	0.212766
1	88218538	T	C	52	47	threeUTR	NA	NA	NA	Ugt1a5	UDP glucuronosyltransferase 1 family, polypeptide A5	0.212766
1	88218538	T	C	52	47	threeUTR	NA	NA	NA	Ugt1a10	UDP glycosyltransferase 1 family, polypeptide A10	0.212766
1	88218538	T	C	52	47	threeUTR	NA	NA	NA	Ugt1a7c	UDP glucuronosyltransferase 1 family, polypeptide A7C	0.212766
1	88218538	T	C	52	47	threeUTR	NA	NA	NA	Ugt1a2	UDP glucuronosyltransferase 1 family, polypeptide A2	0.212766
7	144285164	AGT	A	25	25	intron	NA	NA	NA	Shank2	SH3 and multiple ankyrin repeat domains 2	0.210526
19	55227572	GC	G	16	22	intron	NA	NA	NA	Gucy2g	guanylate cyclase 2g	0.210526
4	141408038	TG	T	28	29	intron	NA	NA	NA	NA	NA	0.208333
13	11568552	C	CA	29	27	coding	frameshift			Ryr2	ryanodine receptor 2, cardiac	0.208333
4	141408038	TG	T	28	29	intron	NA	NA	NA	Clcnkb	chloride channel, voltage-sensitive Kb	0.208333
2	122127597	CCA	C	25	28	intron	NA	NA	NA	Patl2	protein associated with topoisomerase II homolog 2 (yeast)	0.2
1	75535160	GTC	G	20	23	intron	NA	NA	NA	Stk11ip	serine/threonine kinase 11 interacting protein	0.2
18	33206094	ACC	A	14	30	intron	NA	NA	NA	Stard4	StAR-related lipid transfer (START) domain containing 4	0.192308
10	95940903	CGCG	C	37	29	fiveUTR	NA	NA	NA	Eea1	early endosome antigen 1	0.192308
10	95940903	CGCG	C	37	29	promoter	NA	NA	NA	Eea1	early endosome antigen 1	0.192308
7	86073827	T	C	20	23	intergenic	NA	NA	NA	NA	NA	0.190476
6	135732070	ATC	A	13	19	promoter	NA	NA	NA	NA	NA	0.1875
6	135732070	ATC	A	13	19	threeUTR	NA	NA	NA	Grin2b	glutamate receptor, ionotropic, NMDA2B (epsilon 2)	0.1875
X	93701208	AGT	A	50	38	intron	NA	NA	NA	Pcyt1b	phosphate cytidylyltransferase 1, choline, beta isoform	0.1875
11	90072210	C	G	20	21	intergenic	NA	NA	NA	NA	NA	0.181818
5	105053612	C	A	12	14	promoter	NA	NA	NA	Gbp8	guanylate-binding protein 8	0.181818
5	105053612	C	A	12	14	intron	NA	NA	NA	Gbp8	guanylate-binding protein 8	0.181818
8	123359319	CT	C	15	25	intron	NA	NA	NA	Spire2	spire type actin nucleation factor 2	0.181818
8	123359319	CT	C	15	25	intron	NA	NA	NA	Galnt2	polypeptide N-acetylgalactosaminyltransferase 2	0.181818
5	86148938	G	GA	28	25	intron	NA	NA	NA	Uba6	ubiquitin-like modifier activating enzyme 6	0.181818
6	119972866	AG	A	33	37	promoter	NA	NA	NA	Wnk1	WNK lysine deficient protein kinase 1	0.181818
6	119972866	AG	A	33	37	intron	NA	NA	NA	Wnk1	WNK lysine deficient protein kinase 1	0.181818
7	24626774	AC	A	17	23	intron	NA	NA	NA	Phldb3	pleckstrin homology like domain, family B, member 3	0.181818
3	34057980	GCA	G	18	40	intron	frameshift			Fxr1	fragile X mental retardation gene 1, autosomal homolog	0.176471
3	34057980	GCA	G	18	40	coding	frameshift			Dnajc19	DnaJ heat shock protein family (Hsp40) member C19	0.176471
7	118852449	CTCT	C	33	36	intron	nonsynonymous	KR	R	Knop1	lysine rich nucleolar protein 1	0.172414
7	118852449	CTCT	C	33	36	coding	nonsynonymous	KR	R	Knop1	lysine rich nucleolar protein 1	0.172414
12	73123806	GA	G	18	41	promoter	NA	NA	NA	Mnat1	menage a trois 1	0.171429
12	73123806	GA	G	18	41	fiveUTR	NA	NA	NA	Mnat1	menage a trois 1	0.171429
X	134952533	CA	C	41	39	intron	NA	NA	NA	Nxf2	nuclear RNA export factor 2	0.171429
17	23348005	T	C	70	55	coding	nonsynonymous	L	S	Vmn2r115	vomeronasal 2, receptor 115	0.169231
3	55380885	GA	G	22	34	intron	NA	NA	NA	NA	NA	0.166667
17	33956928	AG	A	25	27	promoter	NA	NA	NA	NA	NA	0.166667
17	33956928	AG	A	25	27	promoter	NA	NA	NA	Vps52	VPS52 GARP complex subunit	0.166667
17	33956928	AG	A	25	27	spliceSite	NA	NA	NA	Vps52	VPS52 GARP complex subunit	0.166667
17	33956928	AG	A	25	27	intron	NA	NA	NA	Vps52	VPS52 GARP complex subunit	0.166667
3	55380885	GA	G	22	34	intron	NA	NA	NA	Dclk1	doublecortin-like kinase 1	0.166667
17	33956928	AG	A	25	27	promoter	NA	NA	NA	Rps18	ribosomal protein S18	0.166667
19	47753082	TAGG	T	30	35	intron	NA	NA	NA	Cfap43	cilia and flagella associated protein 43	0.16
4	63960547	C	A	31	34	intron	NA	NA	NA	NA	NA	0.15625
4	63960547	C	A	31	34	intron	NA	NA	NA	Tnc	tenascin C	0.15625
8	70084609	G	A	18	26	intron	NA	NA	NA	Hapln4	hyaluronan and proteoglycan link protein 4	0.153846
13	20905640	CT	C	24	27	intron	NA	NA	NA	Aoah	acyloxyacyl hydrolase	0.153846
17	26970683	T	G	19	30	threeUTR	NA	NA	NA	Syngap1	synaptic Ras GTPase activating protein 1 homolog (rat)	0.148148
9	110132036	TGC	T	17	35	intron	NA	NA	NA	Smarcc1	SWI/SNF related, matrix associated, actin dependent regulator of chromatin, subfamily c, member 1	0.147059
9	110132036	TGC	T	17	35	fiveUTR	NA	NA	NA	Smarcc1	SWI/SNF related, matrix associated, actin dependent regulator of chromatin, subfamily c, member 1	0.147059
9	110132036	TGC	T	17	35	promoter	NA	NA	NA	Smarcc1	SWI/SNF related, matrix associated, actin dependent regulator of chromatin, subfamily c, member 1	0.147059
9	104900343	CA	C	20	21	intron	NA	NA	NA	Cpne4	copine IV	0.142857
8	84047957	GTGC	G	19	24	intergenic	NA	NA	NA	NA	NA	0.142857
9	108485156	ATC	A	23	25	intron	NA	NA	NA	Lamb2	laminin, beta 2	0.136364
10	61732291	GGTTT	G	18	25	intron	NA	NA	NA	Aifm2	apoptosis-inducing factor, mitochondrion-associated 2	0.130435
13	95008790	CT	C	19	31	intron	NA	NA	NA	Wdr41	WD repeat domain 41	0.129032
7	59862490	AG	A	26	22	promoter	NA	NA	NA	NA	NA	0.128205
7	59862490	AG	A	26	22	intron	NA	NA	NA	NA	NA	0.128205
7	59862490	AG	A	26	22	intron	NA	NA	NA	Snhg14	small nucleolar RNA host gene 14	0.128205
11	87727216	G	A	78	49	coding	nonsynonymous	A	T	Rnf43	ring finger protein 43	0.122449
11	87727216	G	A	78	49	promoter	nonsynonymous	A	T	Rnf43	ring finger protein 43	0.122449
2	90809913	GTC	G	31	26	intron	NA	NA	NA	Agbl2	ATP/GTP binding protein-like 2	0.12
12	100724899	C	T	12	34	promoter	NA	NA	NA	Rps6ka5	ribosomal protein S6 kinase, polypeptide 5	0.117647
12	100724899	C	T	12	34	intron	NA	NA	NA	Rps6ka5	ribosomal protein S6 kinase, polypeptide 5	0.117647
12	100724899	C	T	12	34	fiveUTR	NA	NA	NA	Rps6ka5	ribosomal protein S6 kinase, polypeptide 5	0.117647
2	133233922	T	G	56	82	intergenic	NA	NA	NA	NA	NA	0.111111
1	87151984	T	G	28	45	coding	nonsynonymous	K	T	Ecel1	endothelin converting enzyme-like 1	0.111111
4	155635871	TTCC	T	23	44	coding	nonsynonymous	RK	K	NA	NA	0.108108
4	155635871	TTCC	T	23	44	intron	nonsynonymous	RK	K	Cdk11b	cyclin-dependent kinase 11B	0.108108
10	67034166	GGA	G	28	42	intron	NA	NA	NA	Reep3	receptor accessory protein 3	0.108108
10	67034166	GGA	G	28	42	intron	NA	NA	NA	Gm31763	predicted gene, 31763	0.108108
4	149360250	G	A	35	38	intron	NA	NA	NA	Ube4b	ubiquitination factor E4B	0.105263
4	149360250	G	A	35	38	intron	NA	NA	NA	NA	NA	0.105263
1	52148933	G	T	38	42	promoter	nonsynonymous	A	S	Stat1	signal transducer and activator of transcription 1	0.0952381
11	21885017	G	A	48	42	coding	synonymous	E	E	Wdpcp	WD repeat containing planar cell polarity effector	0.0952381
1	52148933	G	T	38	42	coding	nonsynonymous	A	S	Stat1	signal transducer and activator of transcription 1	0.0952381
4	105109879	G	A	27	53	fiveUTR	NA	NA	NA	Prkaa2	protein kinase, AMP-activated, alpha 2 catalytic subunit	0.0943396
4	105109879	G	A	27	53	promoter	NA	NA	NA	Prkaa2	protein kinase, AMP-activated, alpha 2 catalytic subunit	0.0943396
2	144368992	TGCG	T	20	70	fiveUTR	NA	NA	NA	Kat14	lysine acetyltransferase 14	0.09375
2	144368992	TGCG	T	20	70	promoter	NA	NA	NA	Kat14	lysine acetyltransferase 14	0.09375
11	120237241	G	A	37	46	coding	synonymous	P	P	Bahcc1	BAH domain and coiled-coil containing 1	0.0869565
11	120237241	G	A	37	46	promoter	synonymous	P	P	NA	NA	0.0869565
17	57080893	A	C	97	94	coding	nonsynonymous	F	V	Tubb4a	tubulin, beta 4A class IVA	0.0851064
5	107359882	GGCA	G	50	60	promoter	nonsynonymous	GS	G	Brdt	bromodomain, testis-specific	0.0847458
5	107359882	GGCA	G	50	60	coding	nonsynonymous	GS	G	Brdt	bromodomain, testis-specific	0.0847458
1	82455860	G	A	40	49	coding	nonsynonymous	S	L	Col4a4	collagen, type IV, alpha 4	0.0816327
5	135106899	C	G	35	40	intron	NA	NA	NA	Mlxipl	MLX interacting protein-like	0.0769231
5	135106899	C	G	35	40	promoter	NA	NA	NA	Mlxipl	MLX interacting protein-like	0.0769231
9	7628281	C	T	36	45	coding	nonsynonymous	A	V	Mmp20	matrix metallopeptidase 20 (enamelysin)	0.0681818
9	7628281	C	T	36	45	promoter	nonsynonymous	A	V	Mmp20	matrix metallopeptidase 20 (enamelysin)	0.0681818
4	132283023	G	A	42	51	coding	nonsynonymous	R	H	Taf12	TATA-box binding protein associated factor 12	0.0612245
9	3003372	GT	G	12	10	promoter	frameshift			NA	NA	0.0235849
9	3003372	GT	G	12	10	intergenic	frameshift			NA	NA	0.0235849
9	3003372	GT	G	12	10	intron	frameshift			NA	NA	0.0235849
9	3003372	GT	G	12	10	coding	frameshift			NA	NA	0.0235849
678T4
Chr	Pos	Ref	Alt	Read.Depth.Normal	Read.Depth.Tumor	Location	Consequence	Ref.AA	Var.AA	SYMBOL	GENENAME	alt.allele.freq
18	34734989	C	T	10	10	promoter	NA	NA	NA	NA	NA	1
18	34734989	C	T	10	10	intron	NA	NA	NA	Cdc25c	cell division cycle 25C	1
18	37356314	A	C	45	26	intron	synonymous	I	I	NA	NA	0.75
18	37356314	A	C	45	26	intron	synonymous	I	I	Gm38666	predicted gene, 38666	0.75
18	37356314	A	C	45	26	intron	synonymous	I	I	Gm38667	predicted gene, 38667	0.75
18	37356314	A	C	45	26	coding	synonymous	I	I	Pcdhb8	protocadherin beta 8	0.75
18	37356314	A	C	45	26	intron	synonymous	I	I	Gm37013	predicted gene, 37013	0.75
7	11232320	ATG	A	14	16	promoter	NA	NA	NA	NA	NA	0.75
7	11232320	ATG	A	14	16	intergenic	NA	NA	NA	NA	NA	0.75
18	37356323	C	T	47	26	coding	synonymous	L	L	Pcdhb8	protocadherin beta 8	0.740741
18	37356323	C	T	47	26	intron	synonymous	L	L	NA	NA	0.740741
18	37356323	C	T	47	26	intron	synonymous	L	L	Gm38666	predicted gene, 38666	0.740741
18	37356323	C	T	47	26	intron	synonymous	L	L	Gm38667	predicted gene, 38667	0.740741
18	37356323	C	T	47	26	intron	synonymous	L	L	Gm37013	predicted gene, 37013	0.740741
18	37357085	G	A	75	58	coding	synonymous	L	L	Pcdhb8	protocadherin beta 8	0.666667
18	37357085	G	A	75	58	intron	synonymous	L	L	Gm37013	predicted gene, 37013	0.666667
18	37357085	G	A	75	58	intron	synonymous	L	L	Gm38666	predicted gene, 38666	0.666667
18	37357085	G	A	75	58	intron	synonymous	L	L	Gm38667	predicted gene, 38667	0.666667
18	37357058	C	A	91	58	intron	synonymous	G	G	Gm37013	predicted gene, 37013	0.645161
18	37357058	C	A	91	58	intron	synonymous	G	G	Gm38666	predicted gene, 38666	0.645161
18	37357058	C	A	91	58	intron	synonymous	G	G	Gm38667	predicted gene, 38667	0.645161
18	37357058	C	A	91	58	coding	synonymous	G	G	Pcdhb8	protocadherin beta 8	0.645161
18	37355945	A	T	38	20	intron	synonymous	T	T	Gm38666	predicted gene, 38666	0.633333
18	37355945	A	T	38	20	intron	synonymous	T	T	Gm38667	predicted gene, 38667	0.633333
18	37355945	A	T	38	20	coding	synonymous	T	T	Pcdhb8	protocadherin beta 8	0.633333
18	37355945	A	T	38	20	intron	synonymous	T	T	NA	NA	0.633333
18	37355945	A	T	38	20	intron	synonymous	T	T	Gm37013	predicted gene, 37013	0.633333
18	37355957	G	A	37	21	intron	synonymous	R	R	NA	NA	0.62963
18	37355957	G	A	37	21	intron	synonymous	R	R	Gm38667	predicted gene, 38667	0.62963
18	37355957	G	A	37	21	coding	synonymous	R	R	Pcdhb8	protocadherin beta 8	0.62963
18	37355957	G	A	37	21	intron	synonymous	R	R	Gm37013	predicted gene, 37013	0.62963
18	37355957	G	A	37	21	intron	synonymous	R	R	Gm38666	predicted gene, 38666	0.62963
18	37356002	G	A	34	28	intron	synonymous	Q	Q	NA	NA	0.628571
18	37356002	G	A	34	28	intron	synonymous	Q	Q	Gm38666	predicted gene, 38666	0.628571
18	37356002	G	A	34	28	intron	synonymous	Q	Q	Gm38667	predicted gene, 38667	0.628571
18	37356002	G	A	34	28	coding	synonymous	Q	Q	Pcdhb8	protocadherin beta 8	0.628571
18	37356002	G	A	34	28	intron	synonymous	Q	Q	Gm37013	predicted gene, 37013	0.628571
7	143649471	T	C	17	22	intron	NA	NA	NA	Tnfrsf22	tumor necrosis factor receptor superfamily, member 22	0.619048
7	143649471	T	C	17	22	promoter	NA	NA	NA	Tnfrsf22	tumor necrosis factor receptor superfamily, member 22	0.619048
7	143649471	T	C	17	22	intron	NA	NA	NA	E230032D23Rik	RIKEN cDNA E230032D23 gene	0.619048
18	37355930	A	G	32	20	intron	synonymous	P	P	NA	NA	0.6
18	37355930	A	G	32	20	coding	synonymous	P	P	Pcdhb8	protocadherin beta 8	0.6
18	37355930	A	G	32	20	intron	synonymous	P	P	Gm38667	predicted gene, 38667	0.6
18	37355930	A	G	32	20	intron	synonymous	P	P	Gm37013	predicted gene, 37013	0.6
18	37355930	A	G	32	20	intron	synonymous	P	P	Gm38666	predicted gene, 38666	0.6
12	16926921	C	CT	16	14	promoter	NA	NA	NA	Rock2	Rho-associated coiled-coil containing protein kinase 2	0.6
12	16926921	C	CT	16	14	intron	NA	NA	NA	Rock2	Rho-associated coiled-coil containing protein kinase 2	0.6
13	19386781	AAGC	A	20	36	intron	NA	NA	NA	Stard3nl	STARD3 N-terminal like	0.588235
18	37357040	A	T	88	46	coding	synonymous	A	A	Pcdhb8	protocadherin beta 8	0.58
18	37357040	A	T	88	46	intron	synonymous	A	A	Gm38667	predicted gene, 38667	0.58
18	37357040	A	T	88	46	intron	synonymous	A	A	Gm37013	predicted gene, 37013	0.58
18	37357040	A	T	88	46	intron	synonymous	A	A	Gm38666	predicted gene, 38666	0.58
14	32977275	ATG	A	14	17	intron	NA	NA	NA	Wdfy4	WD repeat and FYVE domain containing 4	0.571429
2	165358598	CG	C	11	15	intron	NA	NA	NA	Zfp663	zinc finger protein 663	0.555556
15	98290608	GAC	G	18	18	intron	NA	NA	NA	Zfp641	zinc finger protein 641	0.555556
11	84293877	G	GT	12	12	intron	NA	NA	NA	Acaca	acetyl-Coenzyme A carboxylase alpha	0.545455
14	75694266	CA	C	12	16	intergenic	NA	NA	NA	NA	NA	0.5
6	87834347	CA	C	11	11	promoter	NA	NA	NA	NA	NA	0.5
6	87834347	CA	C	11	11	intron	NA	NA	NA	Rab43	RAB43, member RAS oncogene family	0.5
6	87834347	CA	C	11	11	intron	NA	NA	NA	Isy1	ISY1 splicing factor homolog	0.5
7	6327469	TCA	T	10	11	intron	NA	NA	NA	Zfp583	zinc finger protein 583	0.5
3	127633644	AG	A	11	12	intron	NA	NA	NA	Neurog2	neurogenin 2	0.5
18	37357023	A	G	84	37	coding	nonsynonymous	I	V	Pcdhb8	protocadherin beta 8	0.461538
18	37357023	A	G	84	37	intron	nonsynonymous	I	V	Gm38667	predicted gene, 38667	0.461538
18	37357023	A	G	84	37	intron	nonsynonymous	I	V	Gm37013	predicted gene, 37013	0.461538
18	37357023	A	G	84	37	intron	nonsynonymous	I	V	Gm38666	predicted gene, 38666	0.461538
18	37357004	T	G	81	39	coding	synonymous	A	A	Pcdhb8	protocadherin beta 8	0.452381
18	37357004	T	G	81	39	intron	synonymous	A	A	Gm38667	predicted gene, 38667	0.452381
18	37357004	T	G	81	39	intron	synonymous	A	A	Gm37013	predicted gene, 37013	0.452381
18	37357004	T	G	81	39	intron	synonymous	A	A	Gm38666	predicted gene, 38666	0.452381
11	96581159	A	AT	13	25	intron	NA	NA	NA	Skap1	src family associated phosphoprotein 1	0.45
5	76919343	CA	C	16	14	intron	NA	NA	NA	Ppat	phosphoribosyl pyrophosphate amidotransferase	0.444444
3	85916165	CA	C	16	12	intergenic	NA	NA	NA	NA	NA	0.416667
16	38543029	CT	C	12	11	intron	NA	NA	NA	Poglut1	protein O-glucosyltransferase 1	0.416667
15	82194899	CT	C	21	23	intron	NA	NA	NA	Srebf2	sterol regulatory element binding factor 2	0.416667
15	82194899	CT	C	21	23	promoter	NA	NA	NA	Srebf2	sterol regulatory element binding factor 2	0.416667
3	138115073	GGA	G	11	14	intron	NA	NA	NA	Mttp	microsomal triglyceride transfer protein	0.416667
2	88682768	GA	G	10	12	threeUTR	NA	NA	NA	NA	NA	0.4
2	88682768	GA	G	10	12	intergenic	NA	NA	NA	NA	NA	0.4
5	21490548	TG	T	18	18	intron	NA	NA	NA	Fbxl13	F-box and leucine-rich repeat protein 13	0.4
15	8334809	CA	C	10	20	intron	NA	NA	NA	Nipbl	NIPBL cohesin loading factor	0.388889
8	23230244	CGCA	C	24	23	intron	NA	NA	NA	Gins4	GINS complex subunit 4 (Sld5 homolog)	0.384615
6	49457676	C	T	24	43	intron	synonymous	N	N	Stk31	serine threonine kinase 31	0.372093
6	49457676	C	T	24	43	coding	synonymous	N	N	Stk31	serine threonine kinase 31	0.372093
17	17574086	C	CA	17	24	intron	NA	NA	NA	Lnpep	leucyl/cystinyl aminopeptidase	0.368421
12	70017494	TAC	T	13	12	intron	NA	NA	NA	Nin	ninein	0.363636
1	54996713	TA	T	10	13	intron	NA	NA	NA	Sf3b1	splicing factor 3b, subunit 1	0.363636
8	105986668	TTG	T	14	18	intron	NA	NA	NA	Dpep2	dipeptidase 2	0.357143
7	33943264	G	GA	20	24	intron	NA	NA	NA	Scgb2b26	secretoglobin, family 2B, member 26	0.35
4	147187607	T	C	12	12	intergenic	NA	NA	NA	NA	NA	0.333333
4	147187607	T	C	12	12	promoter	NA	NA	NA	NA	NA	0.333333
4	156344343	A	G	37	14	intergenic	NA	NA	NA	NA	NA	0.333333
X	113970758	C	A	32	22	intergenic	NA	NA	NA	NA	NA	0.333333
4	147187607	T	C	12	12	intron	NA	NA	NA	NA	NA	0.333333
10	100499047	AT	A	11	11	intron	NA	NA	NA	Cep290	centrosomal protein 290	0.333333
1	190954157	TG	T	13	12	intron	NA	NA	NA	Vash2	vasohibin 2	0.333333
3	84177935	CCA	C	12	11	intron	NA	NA	NA	Trim2	tripartite motif-containing 2	0.333333
10	29699382	AT	A	12	10	promoter	NA	NA	NA	NA	NA	0.333333
10	29699382	AT	A	12	10	intergenic	NA	NA	NA	NA	NA	0.333333
19	40972655	TA	T	39	26	intron	NA	NA	NA	Blnk	B cell linker	0.333333
4	123491663	CA	C	13	16	intron	NA	NA	NA	Macf1	microtubule-actin crosslinking factor 1	0.333333
13	43547877	C	A	12	18	intron	NA	NA	NA	Mcur1	mitochondrial calcium uniporter regulator 1	0.315789
13	43547877	C	A	12	18	promoter	NA	NA	NA	Mcur1	mitochondrial calcium uniporter regulator 1	0.315789
12	108349303	AAGC	A	40	29	intron	NA	NA	NA	Cyp46a1	cytochrome P450, family 46, subfamily a, polypeptide 1	0.315789
16	96297210	G	T	14	15	intron	NA	NA	NA	B3galt5	UDP-Gal:betaGlcNAc beta 1,3-galactosyltransferase, polypeptide 5	0.3125
6	128578222	CT	C	11	20	promoter	NA	NA	NA	NA	NA	0.3125
2	151653427	C	CA	12	16	intron	NA	NA	NA	Rad21l	RAD21-like (S. pombe)	0.3125
6	128578222	CT	C	11	20	intron	NA	NA	NA	A2ml1	alpha-2-macroglobulin like 1	0.3125
2	164498406	TAC	T	33	21	promoter	NA	NA	NA	Pigt	phosphatidylinositol glycan anchor biosynthesis, class T	0.307692
14	67777542	TAC	T	11	15	intron	NA	NA	NA	Dock5	dedicator of cytokinesis 5	0.307692
2	164498406	TAC	T	33	21	intron	NA	NA	NA	Pigt	phosphatidylinositol glycan anchor biosynthesis, class T	0.307692
5	37297238	TA	T	24	20	spliceSite	NA	NA	NA	Evc	EvC ciliary complex subunit 1	0.307692
5	37297238	TA	T	24	20	intron	NA	NA	NA	Evc	EvC ciliary complex subunit 1	0.307692
2	35148781	TA	T	13	17	intron	NA	NA	NA	Cntrl	centriolin	0.307692
7	83757387	CT	C	14	24	intergenic	NA	NA	NA	NA	NA	0.304348
2	112867470	G	C	12	10	intron	NA	NA	NA	Ryr3	ryanodine receptor 3	0.3
6	136744106	CTG	C	11	14	intron	NA	NA	NA	Gucy2c	guanylate cyclase 2c	0.3
13	100244967	TCA	T	10	15	intron	NA	NA	NA	Naip5	NLR family, apoptosis inhibitory protein 5	0.3
12	110794444	A	T	16	19	intron	NA	NA	NA	Wdr20	WD repeat domain 20	0.294118
12	110794444	A	T	16	19	threeUTR	NA	NA	NA	Wdr20	WD repeat domain 20	0.294118
8	88250615	CT	C	11	17	intron	NA	NA	NA	Tent4b	terminal nucleotidyltransferase 4B	0.294118
8	88250615	CT	C	11	17	promoter	NA	NA	NA	Tent4b	terminal nucleotidyltransferase 4B	0.294118
16	37241297	AT	A	14	19	intron	NA	NA	NA	Stxbp5l	syntaxin binding protein 5-like	0.294118
X	105079935	C	CT	21	26	promoter	NA	NA	NA	5530601H04Rik	RIKEN cDNA 5530601H04 gene	0.291667
X	105079935	C	CT	21	26	promoter	NA	NA	NA	NA	NA	0.291667
X	105079935	C	CT	21	26	promoter	NA	NA	NA	Pbdc1	polysaccharide biosynthesis domain containing 1	0.291667
X	105079935	C	CT	21	26	intron	NA	NA	NA	Pbdc1	polysaccharide biosynthesis domain containing 1	0.291667
1	85650213	T	C	22	29	promoter	NA	NA	NA	Sp100	nuclear antigen Sp100	0.290323
1	85650213	T	C	22	29	intron	NA	NA	NA	Sp100	nuclear antigen Sp100	0.290323
1	85650213	T	C	22	29	intron	NA	NA	NA	NA	NA	0.290323
8	104677455	G	C	15	14	intron	NA	NA	NA	NA	NA	0.285714
17	64876792	A	T	16	17	intergenic	NA	NA	NA	NA	NA	0.285714
6	148933173	C	A	13	14	promoter	NA	NA	NA	Sinhcaf	SIN3-HDAC complex associated factor	0.285714
6	148933173	C	A	13	14	intron	NA	NA	NA	Sinhcaf	SIN3-HDAC complex associated factor	0.285714
8	104677455	G	C	15	14	intergenic	NA	NA	NA	NA	NA	0.285714
8	104677455	G	C	15	14	promoter	NA	NA	NA	NA	NA	0.285714
7	25774770	AGT	A	14	21	intron	NA	NA	NA	Axl	AXL receptor tyrosine kinase	0.285714
7	25774770	AGT	A	14	21	promoter	NA	NA	NA	Axl	AXL receptor tyrosine kinase	0.285714
1	80531291	GA	G	18	34	intron	NA	NA	NA	Dock10	dedicator of cytokinesis 10	0.28
1	80531291	GA	G	18	34	promoter	NA	NA	NA	Dock10	dedicator of cytokinesis 10	0.28
19	44563263	A	AT	14	39	intron	NA	NA	NA	Hif1an	hypoxia-inducible factor 1, alpha subunit inhibitor	0.277778
2	24887082	GA	G	15	20	intron	NA	NA	NA	Ehmt1	euchromatic histone methyltransferase 1	0.277778
7	61134555	CCTG	C	27	21	intergenic	NA	NA	NA	NA	NA	0.277778
7	61134555	CCTG	C	27	21	intron	NA	NA	NA	NA	NA	0.277778
1	85067383	C	A	19	36	intron	NA	NA	NA	NA	NA	0.275862
1	85067383	C	A	19	36	intergenic	NA	NA	NA	NA	NA	0.275862
17	85753474	CCAG	C	11	12	intergenic	NA	NA	NA	NA	NA	0.272727
19	53389481	CA	C	12	11	intron	NA	NA	NA	Smndc1	survival motor neuron domain containing 1	0.272727
10	3463537	TA	T	11	11	threeUTR	NA	NA	NA	Ppp1r14c	protein phosphatase 1, regulatory inhibitor subunit 14C	0.272727
6	21965709	CTT	C	16	27	intron	NA	NA	NA	Ing3	inhibitor of growth family, member 3	0.272727
1	135126850	AT	A	13	12	intron	NA	NA	NA	Ptprv	protein tyrosine phosphatase, receptor type, V	0.272727
4	43522878	CTG	C	13	16	intron	NA	NA	NA	Tpm2	tropomyosin 2, beta	0.272727
2	163875253	ACTG	A	11	15	intron	NA	NA	NA	Rims4	regulating synaptic membrane exocytosis 4	0.272727
2	160909472	CCA	C	13	14	intron	NA	NA	NA	Emilin3	elastin microfibril interfacer 3	0.272727
11	104985945	GTT	G	15	15	intron	NA	NA	NA	Efcab3	EF-hand calcium binding domain 3	0.266667
8	123517142	TA	T	19	15	promoter	NA	NA	NA	Dbndd1	dysbindin (dystrobrevin binding protein 1) domain containing 1	0.266667
4	18885802	GT	G	20	17	intergenic	NA	NA	NA	NA	NA	0.266667
4	18885802	GT	G	20	17	intron	NA	NA	NA	NA	NA	0.266667
5	123736522	GA	G	18	16	intron	NA	NA	NA	Rsrc2	arginine/serine-rich coiled-coil 2	0.266667
3	95878563	TA	T	12	15	threeUTR	NA	NA	NA	Ciart	circadian associated repressor of transcription	0.266667
10	77925573	T	TAC	16	16	promoter	NA	NA	NA	Trpm2	transient receptor potential cation channel, subfamily M, member 2	0.266667
10	77925573	T	TAC	16	16	intron	NA	NA	NA	Trpm2	transient receptor potential cation channel, subfamily M, member 2	0.266667
3	95878563	TA	T	12	15	intron	NA	NA	NA	C920021L13Rik	RIKEN cDNA C920021L13 gene	0.266667
8	123517142	TA	T	19	15	promoter	NA	NA	NA	Gas8	growth arrest specific 8	0.266667
8	123517142	TA	T	19	15	intron	NA	NA	NA	Galnt2	polypeptide N-acetylgalactosaminyltransferase 2	0.266667
5	123736522	GA	G	18	16	threeUTR	NA	NA	NA	Rsrc2	arginine/serine-rich coiled-coil 2	0.266667
2	38729667	TG	T	17	24	intron	NA	NA	NA	Nr6a1	nuclear receptor subfamily 6, group A, member 1	0.263158
18	63985533	GT	G	28	28	intron	NA	NA	NA	Wdr7	WD repeat domain 7	0.26087
9	66105716	G	C	19	24	promoter	NA	NA	NA	Snx1	sorting nexin 1	0.25
14	6298989	A	G	14	17	intron	NA	NA	NA	NA	NA	0.25
14	6298989	A	G	14	17	intergenic	NA	NA	NA	NA	NA	0.25
9	66105716	G	C	19	24	intron	NA	NA	NA	Snx1	sorting nexin 1	0.25
8	110235399	TAGC	T	22	16	intergenic	NA	NA	NA	NA	NA	0.25
13	34419751	CCAG	C	22	20	intergenic	NA	NA	NA	NA	NA	0.25
19	41792018	GA	G	21	30	intron	NA	NA	NA	Arhgap19	Rho GTPase activating protein 19	0.25
13	70797797	GCA	G	17	20	intron	NA	NA	NA	Adamts16	a disintegrin-like and metallopeptidase (reprolysin type) with thrombospondin type 1 motif, 16	0.25
4	115006817	AAC	A	16	27	intron	NA	NA	NA	Stil	Scl/Tal1 interrupting locus	0.25
4	115006817	AAC	A	16	27	promoter	NA	NA	NA	Stil	Scl/Tal1 interrupting locus	0.25
3	103040418	AT	A	19	28	intron	NA	NA	NA	Csde1	cold shock domain containing E1, RNA binding	0.25
3	138936445	GA	G	16	17	intron	NA	NA	NA	Rap1gds1	RAP1, GTP-GDP dissociation stimulator 1	0.25
1	88215598	C	G	34	29	intron	NA	NA	NA	NA	NA	0.241379
1	88215598	C	G	34	29	intron	NA	NA	NA	Ugt1a6a	UDP glucuronosyltransferase 1 family, polypeptide A6A	0.241379
1	88215598	C	G	34	29	intron	NA	NA	NA	Ugt1a1	UDP glucuronosyltransferase 1 family, polypeptide A1	0.241379
1	88215598	C	G	34	29	intron	NA	NA	NA	Ugt1a9	UDP glucuronosyltransferase 1 family, polypeptide A9	0.241379
1	88215598	C	G	34	29	intron	NA	NA	NA	Ugt1a6b	UDP glucuronosyltransferase 1 family, polypeptide A6B	0.241379
1	88215598	C	G	34	29	intron	NA	NA	NA	Ugt1a2	UDP glucuronosyltransferase 1 family, polypeptide A2	0.241379
1	88215598	C	G	34	29	intron	NA	NA	NA	Ugt1a10	UDP glycosyltransferase 1 family, polypeptide A10	0.241379
1	88215598	C	G	34	29	intron	NA	NA	NA	Ugt1a7c	UDP glucuronosyltransferase 1 family, polypeptide A7C	0.241379
1	88215598	C	G	34	29	intron	NA	NA	NA	Ugt1a5	UDP glucuronosyltransferase 1 family, polypeptide A5	0.241379
3	90018479	GA	G	29	31	intron	NA	NA	NA	Ubap2l	ubiquitin-associated protein 2-like	0.241379
3	90018479	GA	G	29	31	promoter	NA	NA	NA	Ubap2l	ubiquitin-associated protein 2-like	0.241379
3	90018479	GA	G	29	31	intron	NA	NA	NA	NA	NA	0.241379
3	90018479	GA	G	29	31	promoter	NA	NA	NA	NA	NA	0.241379
19	5874821	TG	T	12	19	intron	NA	NA	NA	Frmd8	FERM domain containing 8	0.235294
2	144536117	T	TA	13	22	promoter	NA	NA	NA	Polr3f	polymerase (RNA) III (DNA directed) polypeptide F	0.235294
2	144536117	T	TA	13	22	intron	NA	NA	NA	Polr3f	polymerase (RNA) III (DNA directed) polypeptide F	0.235294
12	69269803	C	CT	18	21	intron	NA	NA	NA	NA	NA	0.235294
12	69269803	C	CT	18	21	intron	NA	NA	NA	Klhdc1	kelch domain containing 1	0.235294
19	11463105	ATG	A	15	22	threeUTR	NA	NA	NA	Ms4a4b	membrane-spanning 4-domains, subfamily A, member 4B	0.235294
7	34357593	AAC	A	22	19	intron	NA	NA	NA	Lsm14a	LSM14A mRNA processing body assembly factor	0.235294
19	5874821	TG	T	12	19	promoter	NA	NA	NA	Frmd8	FERM domain containing 8	0.235294
16	25198067	T	A	35	42	intergenic	NA	NA	NA	NA	NA	0.232558
X	117886716	G	T	15	12	promoter	NA	NA	NA	NA	NA	0.230769
X	117886716	G	T	15	12	intergenic	NA	NA	NA	NA	NA	0.230769
8	20331600	A	T	69	97	intergenic	NA	NA	NA	NA	NA	0.227545
8	20331600	A	T	69	97	intron	NA	NA	NA	NA	NA	0.227545
3	159830666	C	G	35	22	intergenic	NA	NA	NA	NA	NA	0.227273
3	95119074	TA	T	14	24	intron	NA	NA	NA	Vps72	vacuolar protein sorting 72	0.227273
9	46684904	T	C	18	10	intergenic	NA	NA	NA	NA	NA	0.222222
4	147257032	A	G	17	15	intergenic	NA	NA	NA	NA	NA	0.222222
4	147257032	A	G	17	15	intron	NA	NA	NA	NA	NA	0.222222
X	139732400	TAC	T	23	24	intron	NA	NA	NA	Tbc1d8b	TBC1 domain family, member 8B	0.222222
19	34309020	A	AT	24	28	intron	NA	NA	NA	Fas	Fas (TNF receptor superfamily member 6)	0.217391
5	145801353	T	C	27	42	intron	NA	NA	NA	Cyp3a44	cytochrome P450, family 3, subfamily a, polypeptide 44	0.214286
6	48105314	CCAG	C	21	15	intergenic	NA	NA	NA	NA	NA	0.214286
7	30737878	A	G	14	25	intron	synonymous	P	P	NA	NA	0.208333
7	30737878	A	G	14	25	coding	synonymous	P	P	Gapdhs	glyceraldehyde-3-phosphate dehydrogenase, spermatogenic	0.208333
7	30737878	A	G	14	25	intron	synonymous	P	P	Sbsn	suprabasin	0.208333
1	84763793	C	CA	11	25	intron	NA	NA	NA	Trip12	thyroid hormone receptor interactor 12	0.208333
1	151500597	GAC	G	19	63	promoter	NA	NA	NA	Rnf2	ring finger protein 2	0.208333
1	151500597	GAC	G	19	63	intron	NA	NA	NA	Rnf2	ring finger protein 2	0.208333
1	151500597	GAC	G	19	63	promoter	NA	NA	NA	NA	NA	0.208333
2	163728273	AAG	A	25	33	intron	NA	NA	NA	Ada	adenosine deaminase	0.208333
10	87567543	T	A	10	12	intron	NA	NA	NA	Pah	phenylalanine hydroxylase	0.2
15	10591550	T	TA	31	30	intron	NA	NA	NA	Rai14	retinoic acid induced 14	0.2
6	40724709	AGT	A	24	34	intron	NA	NA	NA	Mgam	maltase-glucoamylase	0.193548
6	40724709	AGT	A	24	34	intron	NA	NA	NA	NA	NA	0.193548
1	85650219	C	T	21	25	intron	NA	NA	NA	NA	NA	0.192308
1	85650219	C	T	21	25	promoter	NA	NA	NA	Sp100	nuclear antigen Sp100	0.192308
1	85650219	C	T	21	25	intron	NA	NA	NA	Sp100	nuclear antigen Sp100	0.192308
19	29577559	A	AT	20	22	intron	NA	NA	NA	Ric1	RAB6A GEF complex partner 1	0.190476
1	88243021	T	G	22	27	intron	NA	NA	NA	Mroh2a	maestro heat-like repeat family member 2A	0.185185
11	83767054	CT	C	26	27	intron	NA	NA	NA	Heatr6	HEAT repeat containing 6	0.185185
8	20512962	T	C	15	16	intergenic	NA	NA	NA	NA	NA	0.181818
1	53577336	TA	T	34	29	intron	NA	NA	NA	Dnah7a	dynein, axonemal, heavy chain 7A	0.181818
14	72255217	ACTG	A	26	29	intergenic	NA	NA	NA	NA	NA	0.181818
8	70391807	TAC	T	14	46	intron	NA	NA	NA	Crtc1	CREB regulated transcription coactivator 1	0.179487
2	16142176	C	CT	22	26	intron	NA	NA	NA	Malrd1	MAM and LDL receptor class A domain containing 1	0.173913
1	11101049	GT	G	24	30	intron	NA	NA	NA	Prex2	phosphatidylinositol-3,4,5-trisphosphate-dependent Rac exchange factor 2	0.172414
6	132868653	C	A	35	58	coding	nonsynonymous	L	M	Tas2r110	taste receptor, type 2, member 110	0.166667
15	4096348	GAC	G	19	19	intron	NA	NA	NA	Oxct1	3-oxoacid CoA transferase 1	0.166667
10	100297851	CCTG	C	28	38	intergenic	NA	NA	NA	NA	NA	0.166667
X	73533978	GCA	G	20	25	intron	NA	NA	NA	Atp2b3	ATPase, Ca++ transporting, plasma membrane 3	0.166667
5	111735617	GGCA	G	23	31	intron	NA	NA	NA	E130006D01Rik	RIKEN cDNA E130006D01 gene	0.166667
5	110353088	CGCT	C	30	42	coding	nonsynonymous	PL	P	Lrcol1	leucine rich colipase-like 1	0.16129
5	110353088	CGCT	C	30	42	promoter	nonsynonymous	PL	P	Lrcol1	leucine rich colipase-like 1	0.16129
4	117897718	AAG	A	15	28	promoter	NA	NA	NA	Ipo13	importin 13	0.16
4	117897718	AAG	A	15	28	intron	NA	NA	NA	Ipo13	importin 13	0.16
4	40188324	CGT	C	28	23	intron	NA	NA	NA	Aco1	aconitase 1	0.157895
14	42989077	C	G	61	61	threeUTR	NA	NA	NA	NA	NA	0.15625
19	16645997	GGA	G	20	31	intron	NA	NA	NA	Vps13a	vacuolar protein sorting 13A	0.153846
2	28502044	CCT	C	32	38	intron	NA	NA	NA	Gbgt1	globoside alpha-1,3-N-acetylgalactosaminyltransferase 1	0.151515
12	3016337	A	G	42	56	intergenic	NA	NA	NA	NA	NA	0.15
12	3016341	G	A	42	56	intergenic	NA	NA	NA	NA	NA	0.15
5	110006680	TTC	T	26	20	intron	NA	NA	NA	Zfp932	zinc finger protein 932	0.15
5	110006680	TTC	T	26	20	fiveUTR	NA	NA	NA	Zfp932	zinc finger protein 932	0.15
5	110006680	TTC	T	26	20	promoter	NA	NA	NA	Zfp932	zinc finger protein 932	0.15
12	86680057	ACTG	A	32	33	coding	nonsynonymous	TA	T	Vash1	vasohibin 1	0.148148
7	70361371	CGCT	C	35	40	intron	NA	NA	NA	Nr2f2	nuclear receptor subfamily 2, group F, member 2	0.142857
7	70361371	CGCT	C	35	40	promoter	NA	NA	NA	Nr2f2	nuclear receptor subfamily 2, group F, member 2	0.142857
17	46412514	TGAA	T	45	53	coding	nonsynonymous	TE	T	Zfp318	zinc finger protein 318	0.142857
17	46412514	TGAA	T	45	53	intron	nonsynonymous	TE	T	Zfp318	zinc finger protein 318	0.142857
7	70361371	CGCT	C	35	40	promoter	NA	NA	NA	NA	NA	0.142857
14	8286713	C	G	17	13	intergenic	NA	NA	NA	NA	NA	0.137931
3	41029179	TA	T	27	39	intergenic	NA	NA	NA	NA	NA	0.135135
3	41029179	TA	T	27	39	intron	NA	NA	NA	NA	NA	0.135135
1	97840912	TA	T	21	33	intron	NA	NA	NA	Pam	peptidylglycine alpha-amidating monooxygenase	0.133333
5	30247443	G	GT	21	32	intron	NA	NA	NA	Selenoi	selenoprotein I	0.133333
1	97840912	TA	T	21	33	promoter	NA	NA	NA	Pam	peptidylglycine alpha-amidating monooxygenase	0.133333
17	46194223	C	T	37	38	coding	nonsynonymous	V	I	Polh	polymerase (DNA directed), eta (RAD 30 related)	0.131579
17	46194223	C	T	37	38	intron	nonsynonymous	V	I	Polh	polymerase (DNA directed), eta (RAD 30 related)	0.131579
3	11245595	G	C	39	38	intergenic	NA	NA	NA	NA	NA	0.131579
17	36854247	A	AT	28	41	promoter	NA	NA	NA	Trim26	tripartite motif-containing 26	0.131579
17	36854247	A	AT	28	41	intron	NA	NA	NA	Trim26	tripartite motif-containing 26	0.131579
9	118661450	AG	A	22	39	intron	NA	NA	NA	Itga9	integrin alpha 9	0.131579
9	37919064	T	C	43	46	intron	nonsynonymous	S	P	NA	NA	0.130435
9	37919064	T	C	43	46	coding	nonsynonymous	S	P	Olfr878	olfactory receptor 878	0.130435
9	37919064	T	C	43	46	coding	nonsynonymous	S	P	NA	NA	0.130435
5	135725664	GGT	G	16	25	intron	NA	NA	NA	Por	P450 (cytochrome) oxidoreductase	0.130435
5	135725664	GGT	G	16	25	promoter	NA	NA	NA	Por	P450 (cytochrome) oxidoreductase	0.130435
5	31285543	G	GA	33	45	intron	NA	NA	NA	Ift172	intraflagellar transport 172	0.128205
18	22380426	GAC	G	47	52	intron	NA	NA	NA	Asxl3	additional sex combs like 3, transcriptional regulator	0.12766
7	83745754	C	T	38	49	promoter	NA	NA	NA	Il16	interleukin 16	0.122449
7	83745754	C	T	38	49	intergenic	NA	NA	NA	NA	NA	0.122449
15	80110500	AGAG	A	38	52	coding	nonsynonymous	PE	P	Syngr1	synaptogyrin 1	0.122449
2	20235739	A	AC	35	63	intron	NA	NA	NA	Etl4	enhancer trap locus 4	0.12069
18	44552657	G	C	24	34	intron	NA	NA	NA	Mcc	mutated in colorectal cancers	0.117647
7	63107718	G	T	35	34	coding	synonymous	G	G	Chrna7	cholinergic receptor, nicotinic, alpha polypeptide 7	0.117647
15	39535015	G	T	30	35	coding	nonsense	E	*	Rims2	regulating synaptic membrane exocytosis 2	0.114286
15	39535015	G	T	30	35	intron	synonymous	S	S	Rims2	regulating synaptic membrane exocytosis 2	0.114286
15	39535015	G	T	30	35	intron	nonsense	E	*	Rims2	regulating synaptic membrane exocytosis 2	0.114286
15	39535015	G	T	30	35	coding	synonymous	S	S	Rims2	regulating synaptic membrane exocytosis 2	0.114286
10	120978527	CCCT	C	64	130	coding	nonsynonymous	EG	G	Lemd3	LEM domain containing 3	0.114035
11	3649422	GGGC	G	39	63	intergenic	NA	NA	NA	NA	NA	0.113208
11	3649422	GGGC	G	39	63	promoter	NA	NA	NA	Morc2a	microrchidia 2A	0.113208
11	3649422	GGGC	G	39	63	promoter	NA	NA	NA	Tug1	taurine upregulated gene 1	0.113208
16	21222532	AG	A	33	41	threeUTR	NA	NA	NA	Ephb3	Eph receptor B3	0.111111
7	132880976	A	G	20	38	intron	NA	NA	NA	Abraxas2	BRISC complex subunit	0.106383
7	132880976	A	G	20	38	threeUTR	NA	NA	NA	Abraxas2	BRISC complex subunit	0.106383
7	132880976	A	G	20	38	intron	NA	NA	NA	Fgfr2	fibroblast growth factor receptor 2	0.106383
7	132880976	A	G	20	38	intron	NA	NA	NA	NA	NA	0.106383
13	54379625	CGAG	C	46	55	coding	nonsynonymous	DE	D	Cplx2	complexin 2	0.106383
8	105313896	C	A	33	38	intron	nonsynonymous	D	Y	Lrrc29	leucine rich repeat containing 29	0.105263
8	105313896	C	A	33	38	threeUTR	nonsynonymous	D	Y	Lrrc29	leucine rich repeat containing 29	0.105263
8	105313896	C	A	33	38	coding	nonsynonymous	D	Y	Lrrc29	leucine rich repeat containing 29	0.105263
7	16179142	G	A	33	38	promoter	NA	NA	NA	Meis3	Meis homeobox 3	0.1
7	16179142	G	A	33	38	intron	NA	NA	NA	Meis3	Meis homeobox 3	0.1
17	34739617	GCA	G	39	42	intron	NA	NA	NA	C4b	complement component 4B (Chido blood group)	0.1
7	103506455	G	A	66	71	coding	nonsynonymous	L	F	Olfr610	olfactory receptor 610	0.0985915
7	103506455	G	A	66	71	coding	nonsynonymous	L	F	NA	NA	0.0985915
14	19418835	G	T	23	15	coding	nonsynonymous	A	D	NA	NA	0.0909091
14	19418835	G	T	23	15	intergenic	nonsynonymous	A	D	NA	NA	0.0909091
14	19418835	G	T	23	15	promoter	nonsynonymous	A	D	NA	NA	0.0909091
X	99467592	ACAT	A	52	87	coding	nonsynonymous	DV	V	Pja1	praja ring finger ubiquitin ligase 1	0.0909091
X	99467592	ACAT	A	52	87	intron	nonsynonymous	DV	V	Pja1	praja ring finger ubiquitin ligase 1	0.0909091
1	4689280	CCCG	C	77	63	intergenic	NA	NA	NA	NA	NA	0.0847458
1	4689280	CCCG	C	77	63	promoter	NA	NA	NA	NA	NA	0.0847458
1	87088113	GAC	G	39	51	intron	NA	NA	NA	NA	NA	0.0833333
1	87088113	GAC	G	39	51	intron	NA	NA	NA	Alppl2	alkaline phosphatase, placental-like 2	0.0833333
2	76843390	ACCT	A	26	54	intron	nonsynonymous	EV	V	Ttn	titin	0.0784314
2	76843390	ACCT	A	26	54	coding	nonsynonymous	EV	V	Ttn	titin	0.0784314
10	77836646	C	G	77	93	intron	nonsynonymous	S	R	Tspear	thrombospondin type laminin G domain and EAR repeats	0.0752688
10	77836646	C	G	77	93	coding	nonsynonymous	S	R	Krtap10-10	keratin associated protein 10-10	0.0752688
10	77836646	C	G	77	93	coding	nonsynonymous	S	R	NA	NA	0.0752688
8	123509892	ACCT	A	50	63	coding	nonsynonymous	EV	V	Dbndd1	dysbindin (dystrobrevin binding protein 1) domain containing 1	0.0689655
8	123509892	ACCT	A	50	63	intron	nonsynonymous	EV	V	Galnt2	polypeptide N-acetylgalactosaminyltransferase 2	0.0689655
1	132533684	CCAG	C	50	76	coding	nonsynonymous	LA	A	Cntn2	contactin 2	0.0555556
14	47716975	C	A	38	39	intron	NA	NA	NA	Ktn1	kinectin 1	0.0540541
4	63167436	C	G	38	45	intron	NA	NA	NA	Kif12	kinesin family member 12	0.0465116
X	53315091	G	C	31	46	intron	NA	NA	NA	Fam122c	family with sequence similarity 122, member C	0.0444444
710T1
Chr	Pos	Ref	Alt	Read.Depth.Normal	Read.Depth.Tumor	Location	Consequence	Ref.AA	Var.AA	SYMBOL	GENENAME	alt.allele.freq
1	54551137	AAAAT	A	17	12	intron	NA	NA	NA	Pgap1	post-GPI attachment to proteins 1	0.571429
9	72731145	CT	C	11	11	intron	NA	NA	NA	Nedd4	neural precursor cell expressed, developmentally down-regulated 4	0.571429
1	181918193	TGA	T	17	14	intron	NA	NA	NA	Enah	ENAH actin regulator	0.555556
1	181918193	TGA	T	17	14	promoter	NA	NA	NA	Enah	ENAH actin regulator	0.555556
18	37355807	T	C	91	42	intron	synonymous	H	H	NA	NA	0.541667
18	37355807	T	C	91	42	coding	synonymous	H	H	Pcdhb8	protocadherin beta 8	0.541667
18	37355807	T	C	91	42	intron	synonymous	H	H	Gm38667	predicted gene, 38667	0.541667
18	37355807	T	C	91	42	intron	synonymous	H	H	Gm37013	predicted gene, 37013	0.541667
18	37355807	T	C	91	42	intron	synonymous	H	H	Gm38666	predicted gene, 38666	0.541667
18	43757559	C	A	15	12	intergenic	NA	NA	NA	NA	NA	0.538462
18	37355811	G	A	95	41	intron	nonsynonymous	V	I	NA	NA	0.520833
18	37355811	G	A	95	41	intron	nonsynonymous	V	I	Gm38667	predicted gene, 38667	0.520833
18	37355811	G	A	95	41	coding	nonsynonymous	V	I	Pcdhb8	protocadherin beta 8	0.520833
18	37355811	G	A	95	41	intron	nonsynonymous	V	I	Gm38666	predicted gene, 38666	0.520833
18	37355811	G	A	95	41	intron	nonsynonymous	V	I	Gm37013	predicted gene, 37013	0.520833
19	44069515	GCT	G	12	11	promoter	NA	NA	NA	Erlin1	ER lipid raft associated 1	0.5
X	120291405	C	CT	12	12	intron	NA	NA	NA	Pcdh11x	protocadherin 11 X-linked	0.5
6	146823303	TTC	T	20	17	intron	NA	NA	NA	Arntl2	aryl hydrocarbon receptor nuclear translocator-like 2	0.5
19	44069515	GCT	G	12	11	fiveUTR	NA	NA	NA	Erlin1	ER lipid raft associated 1	0.5
19	44069515	GCT	G	12	11	intron	NA	NA	NA	Erlin1	ER lipid raft associated 1	0.5
1	88267653	T	C	20	10	intron	NA	NA	NA	Hjurp	Holliday junction recognition protein	0.454545
1	193241229	AGT	A	18	11	intron	NA	NA	NA	NA	NA	0.444444
19	46332458	TAC	T	14	10	intron	NA	NA	NA	Cuedc2	CUE domain containing 2	0.444444
7	10820482	AAC	A	14	11	intron	NA	NA	NA	NA	NA	0.444444
7	10820482	AAC	A	14	11	intergenic	NA	NA	NA	NA	NA	0.444444
13	59126639	TTCTCTC	T	34	17	intron	NA	NA	NA	Ntrk2	neurotrophic tyrosine kinase, receptor, type 2	0.444444
11	80177361	CT	C	20	15	intron	NA	NA	NA	Adap2	ArfGAP with dual PH domains 2	0.444444
6	146232206	GCA	G	15	12	intron	NA	NA	NA	Itpr2	inositol 1,4,5-triphosphate receptor 2	0.444444
1	193241229	AGT	A	18	11	intron	NA	NA	NA	Lamb3	laminin, beta 3	0.444444
1	193241229	AGT	A	18	11	promoter	NA	NA	NA	Hsd11b1	hydroxysteroid 11-beta dehydrogenase 1	0.444444
6	137527541	CAA	C	20	16	intron	NA	NA	NA	Eps8	epidermal growth factor receptor pathway substrate 8	0.444444
1	193241229	AGT	A	18	11	intron	NA	NA	NA	Hsd11b1	hydroxysteroid 11-beta dehydrogenase 1	0.444444
5	24866238	CTG	C	16	10	intron	NA	NA	NA	Prkag2	protein kinase, AMP-activated, gamma 2 non-catalytic subunit	0.428571
2	131212331	AGT	A	12	12	intron	NA	NA	NA	Ap5s1	adaptor-related protein 5 complex, sigma 1 subunit	0.428571
11	86255298	CA	C	17	13	intron	NA	NA	NA	Brip1os	BRCA1 interacting protein C-terminal helicase 1, opposite strand	0.416667
9	104037272	CCT	C	15	14	intron	NA	NA	NA	Nphp3	nephronophthisis 3 (adolescent)	0.416667
16	8474030	CT	C	14	14	intron	NA	NA	NA	Mettl22	methyltransferase like 22	0.416667
11	86255298	CA	C	17	13	intron	NA	NA	NA	Ints2	integrator complex subunit 2	0.416667
18	61508184	G	A	13	10	intron	NA	NA	NA	Arhgef37	Rho guanine nucleotide exchange factor (GEF) 37	0.4
16	17015882	CT	C	12	14	intron	NA	NA	NA	Mapk1	mitogen-activated protein kinase 1	0.4
6	30816215	CT	C	12	13	intron	NA	NA	NA	Copg2	coatomer protein complex, subunit gamma 2	0.4
7	45231526	CGT	C	27	17	promoter	NA	NA	NA	Tead2	TEA domain family member 2	0.4
2	125365377	GACAC	G	19	11	intron	NA	NA	NA	Fbn1	fibrillin 1	0.4
7	45231526	CGT	C	27	17	intron	NA	NA	NA	Tead2	TEA domain family member 2	0.4
18	37355833	A	G	85	34	intron	nonsynonymous	D	G	Gm38667	predicted gene, 38667	0.390244
18	37355833	A	G	85	34	coding	nonsynonymous	D	G	Pcdhb8	protocadherin beta 8	0.390244
18	37355833	A	G	85	34	intron	nonsynonymous	D	G	NA	NA	0.390244
18	37355833	A	G	85	34	intron	nonsynonymous	D	G	Gm37013	predicted gene, 37013	0.390244
18	37355833	A	G	85	34	intron	nonsynonymous	D	G	Gm38666	predicted gene, 38666	0.390244
10	87490734	CCAG	C	17	11	intergenic	NA	NA	NA	NA	NA	0.375
6	38629641	CCA	C	11	13	intron	NA	NA	NA	Klrg2	killer cell lectin-like receptor subfamily G, member 2	0.375
17	86474204	AAC	A	12	10	intron	NA	NA	NA	Prkce	protein kinase C, epsilon	0.375
19	30238287	TTCC	T	22	11	intron	NA	NA	NA	Mbl2	mannose-binding lectin (protein C) 2	0.363636
12	56191022	C	CA	40	33	intergenic	NA	NA	NA	NA	NA	0.363636
5	123554877	T	A	19	11	intron	NA	NA	NA	Vps33a	VPS33A CORVET/HOPS core subunit	0.363636
17	35448576	T	G	13	11	intergenic	NA	NA	NA	NA	NA	0.338462
3	138460253	T	TA	15	12	threeUTR	NA	NA	NA	Metap1	methionyl aminopeptidase 1	0.333333
2	167457570	CGT	C	14	14	intron	NA	NA	NA	Slc9a8	solute carrier family 9 (sodium/hydrogen exchanger), member 8	0.333333
16	57561824	TA	T	16	17	intron	NA	NA	NA	Filip1l	filamin A interacting protein 1-like	0.333333
1	162528878	CCTG	C	33	16	intergenic	NA	NA	NA	NA	NA	0.333333
X	98962056	A	AT	10	10	intergenic	NA	NA	NA	NA	NA	0.333333
9	90221238	CT	C	29	13	intron	NA	NA	NA	Tbc1d2b	TBC1 domain family, member 2B	0.333333
7	17130561	CT	C	16	12	intron	NA	NA	NA	Psg16	pregnancy specific glycoprotein 16	0.333333
16	57561824	TA	T	16	17	intron	NA	NA	NA	Cmss1	cms small ribosomal subunit 1	0.333333
14	65648387	A	AT	24	11	threeUTR	NA	NA	NA	Nuggc	nuclear GTPase, germinal center associated	0.333333
17	27096166	CGT	C	15	15	intron	NA	NA	NA	Itpr3	inositol 1,4,5-triphosphate receptor 3	0.333333
8	71142422	G	A	45	29	intergenic	NA	NA	NA	NA	NA	0.323529
8	69566830	G	A	41	27	intergenic	NA	NA	NA	NA	NA	0.321429
1	58095325	C	G	13	16	intron	NA	NA	NA	Aox1	aldehyde oxidase 1	0.3125
5	37297238	TA	T	21	24	spliceSite	NA	NA	NA	Evc	EvC ciliary complex subunit 1	0.3125
5	37297238	TA	T	21	24	intron	NA	NA	NA	Evc	EvC ciliary complex subunit 1	0.3125
7	45704659	TA	T	14	15	threeUTR	NA	NA	NA	Car11	carbonic anhydrase 11	0.307692
7	45704659	TA	T	14	15	promoter	NA	NA	NA	Dbp	D site albumin promoter binding protein	0.307692
19	23363674	G	T	19	13	intron	NA	NA	NA	Mamdc2	MAM domain containing 2	0.307692
3	129915574	TA	T	13	10	intron	NA	NA	NA	Mcub	mitochondrial calcium uniporter dominant negative beta subunit	0.3
4	108252295	CT	C	11	10	intron	NA	NA	NA	Zyg11b	zyg-ll family member B, cell cycle regulator	0.3
3	121991839	CT	C	14	23	intron	NA	NA	NA	Arhgap29	Rho GTPase activating protein 29	0.3
1	74920660	CG	C	16	14	intron	NA	NA	NA	Cfap65	cilia and flagella associated protein 65	0.3
1	34275603	T	TAC	17	13	intron	NA	NA	NA	Dst	dystonin	0.3
3	121991839	CT	C	14	23	promoter	NA	NA	NA	Arhgap29	Rho GTPase activating protein 29	0.3
3	32877010	A	T	37	38	intron	NA	NA	NA	Usp13	ubiquitin specific peptidase 13 (isopeptidase T-3)	0.297297
17	35448354	GAAGA	G	29	27	spliceSite	NA	NA	NA	NA	NA	0.296296
17	35448354	GAAGA	G	29	27	intergenic	NA	NA	NA	NA	NA	0.296296
9	90009115	TAC	T	12	14	intron	NA	NA	NA	Rasgrf1	RAS protein-specific guanine nucleotide-releasing factor 1	0.285714
1	84989269	T	A	32	19	intergenic	NA	NA	NA	NA	NA	0.27907
1	131273934	GC	G	16	11	promoter	NA	NA	NA	Ikbke	inhibitor of kappaB kinase epsilon	0.272727
4	85092621	CT	C	14	12	intron	NA	NA	NA	Cntln	centlein, centrosomal protein	0.272727
1	131273934	GC	G	16	11	intron	NA	NA	NA	Ikbke	inhibitor of kappaB kinase epsilon	0.272727
11	60759184	TCA	T	15	14	intron	NA	NA	NA	Top3a	topoisomerase (DNA) III alpha	0.272727
8	25578908	A	AGT	27	15	intron	NA	NA	NA	Letm2	leucine zipper-EF-hand containing transmembrane protein 2	0.272727
1	82649861	CTG	C	17	12	intron	NA	NA	NA	Col4a3	collagen, type IV, alpha 3	0.272727
2	69523128	TA	T	14	12	intron	NA	NA	NA	Lrp2	low density lipoprotein receptor-related protein 2	0.272727
4	3241843	T	C	29	10	promoter	NA	NA	NA	NA	NA	0.272727
4	3241844	A	C	29	10	promoter	NA	NA	NA	NA	NA	0.272727
11	97241116	T	G	15	13	intron	NA	NA	NA	Npepps	aminopeptidase puromycin sensitive	0.272727
4	3241844	A	C	29	10	intergenic	NA	NA	NA	NA	NA	0.272727
4	3241843	T	C	29	10	intergenic	NA	NA	NA	NA	NA	0.272727
1	88248839	G	T	62	37	intron	NA	NA	NA	Mroh2a	maestro heat-like repeat family member 2A	0.27027
10	67910047	CT	C	13	19	intron	NA	NA	NA	Zfp365	zinc finger protein 365	0.266667
15	91873093	AT	A	18	16	intron	NA	NA	NA	Muc19	mucin 19	0.266667
1	88245774	T	A	24	19	intron	NA	NA	NA	Mroh2a	maestro heat-like repeat family member 2A	0.263158
5	110017988	A	G	28	14	intergenic	NA	NA	NA	NA	NA	0.263158
6	71620571	TA	T	26	25	intron	NA	NA	NA	Kdm3a	lysine (K)-specific demethylase 3A	0.26087
8	69581865	C	T	34	26	intron	NA	NA	NA	NA	NA	0.259259
8	69581865	C	T	34	26	intergenic	NA	NA	NA	NA	NA	0.259259
18	43757556	C	A	15	11	intergenic	NA	NA	NA	NA	NA	0.25
8	40467812	TG	T	15	13	intron	NA	NA	NA	Zdhhc2	zinc finger, DHHC domain containing 2	0.25
8	114776022	GGCT	G	10	13	intron	NA	NA	NA	Wwox	WW domain-containing oxidoreductase	0.25
9	14703533	TAC	T	21	24	intergenic	NA	NA	NA	NA	NA	0.25
9	14703533	TAC	T	21	24	intron	NA	NA	NA	NA	NA	0.25
9	14703533	TAC	T	21	24	promoter	NA	NA	NA	NA	NA	0.25
10	42798653	TCA	T	11	13	intron	NA	NA	NA	Sec63	SEC63-like (S. cerevisiae)	0.25
8	123455310	G	GGT	21	15	intron	NA	NA	NA	Def8	differentially expressed in FDCP 8	0.25
8	123455310	G	GGT	21	15	intron	NA	NA	NA	Galnt2	polypeptide N-acetylgalactosaminyltransferase 2	0.25
18	37401536	C	T	56	21	coding	synonymous	D	D	Pcdhb9	protocadherin beta 9	0.238095
18	37401536	C	T	56	21	intron	synonymous	D	D	Gm38667	predicted gene, 38667	0.238095
18	37401536	C	T	56	21	intron	synonymous	D	D	Gm38666	predicted gene, 38666	0.238095
18	37401536	C	T	56	21	intron	synonymous	D	D	Gm37013	predicted gene, 37013	0.238095
6	58863097	GT	G	13	27	intron	NA	NA	NA	Herc3	hect domain and RLD 3	0.238095
9	109766221	TA	T	24	20	intron	NA	NA	NA	Fbxw27	F-box and WD-40 domain protein 27	0.235294
10	4453448	CT	C	13	19	intron	NA	NA	NA	Armt1	acidic residue methyltransferase 1	0.235294
10	4453448	CT	C	13	19	threeUTR	NA	NA	NA	Armt1	acidic residue methyltransferase 1	0.235294
1	88257577	G	T	53	30	intron	NA	NA	NA	Mroh2a	maestro heat-like repeat family member 2A	0.233333
1	88257577	G	T	53	30	promoter	NA	NA	NA	Mroh2a	maestro heat-like repeat family member 2A	0.233333
7	141529479	GAC	G	13	14	intron	NA	NA	NA	Chid1	chitinase domain containing 1	0.230769
1	110716414	T	C	17	14	intergenic	NA	NA	NA	NA	NA	0.230769
1	87927839	A	C	51	31	intron	NA	NA	NA	Dgkd	diacylglycerol kinase, delta	0.225806
7	15979878	T	G	78	50	coding	synonymous	R	R	Bicra	BRD4 interacting chromatin remodeling complex associated protein	0.22449
7	15979878	T	G	78	50	intron	synonymous	R	R	NA	NA	0.22449
7	15979878	T	G	78	50	promoter	synonymous	R	R	Bicra	BRD4 interacting chromatin remodeling complex associated protein	0.22449
6	35271865	T	G	23	19	intron	NA	NA	NA	Slc13a4	solute carrier family 13 (sodium/sulfate symporters), member 4	0.222222
[truncated: 3,745 more rows]
