# Supplementary material for: Colon Tumors in Enterotoxigenic Bacteroides fragilis (ETBF)-Colonized Mice Do Not Display a Unique Mutational Signature but Instead Possess Host-Dependent Alterations in the APC Gene
Source: Microbiol Spectr. 2022 May 19;10(3):e01055-22. doi: 10.1128/spectrum.01055-22 (PMC9241831; doi:10.1128/spectrum.01055-22)
Supplement: SUPPLEMENTAL FILE 3 — Supplemental material. Download spectrum.01643-21-s003.xlsx, XLSX file, 0.3 MB [file spectrum.01055-22-s003.xlsx]

## Sheet: Sheet1
Dataset S1: Allele frequency data used to calculate Loss of Heterzygosity (LOH)
Chromosome	Position	Ratio of reference alleles to total alleles (reference alleles/total alleles)
		Sample 735t1	Sample 735t2	Sample 682t1	Sample 710t1	Sample 710t2	Sample 710t3	Sample 710t4	Sample 678t1	Sample 678t2	Sample 678t3	Sample 678t4	Sample 877t1	Sample 966t1	Sample 879t1	Sample 879t2	Sample 879t3	Sample 965t1	Sample 965t2	Sample 965t3
1	5019252	NA	NA	NA	NA	NA	NA	NA	NA	NA	NA	NA	NA	0.285714	0.333333	0.277778	NA	0.222222	0.277778	NA
1	9545577	NA	NA	NA	0.306122	0.4	0.413333	0.369863	NA	NA	NA	NA	NA	NA	NA	NA	NA	NA	NA	NA
1	9545597	NA	NA	NA	0.305556	0.388889	0.451613	0.378049	0.296296	0.345455	0.413043	0.321101	NA	NA	NA	NA	NA	NA	NA	NA
1	9545621	0.405063	0.391304	NA	0.311927	0.377358	0.43	0.37234	NA	NA	NA	NA	NA	NA	NA	NA	NA	NA	NA	NA
1	9545654	0.380435	0.422764	0.477273	0.305785	0.345588	0.420168	0.408602	NA	NA	NA	NA	NA	0.318841	0.42	0.303371	0.388889	0.407407	0.47619	0.461538
1	9545663	0.366337	0.398438	0.487805	NA	NA	NA	NA	NA	NA	NA	NA	NA	0.333333	0.428571	0.285714	0.358491	0.425287	0.470588	0.485437
1	9545666	0.358491	0.409449	0.475	NA	NA	NA	NA	NA	NA	NA	NA	NA	0.338028	0.424528	0.292929	0.365385	0.447059	0.461538	0.480392
1	9545668	0.352381	0.395349	0.47619	NA	NA	NA	NA	NA	NA	NA	NA	NA	0.342857	NA	NA	NA	0.428571	0.44	0.470588
1	9545674	0.336364	0.416667	0.454545	NA	NA	NA	NA	NA	NA	NA	NA	NA	0.357143	0.424779	0.323529	0.346939	0.416667	0.441176	0.442308
1	9545682	0.324561	0.432836	0.456522	0.365079	0.34058	0.404762	0.456311	NA	NA	NA	NA	NA	0.328571	0.418803	0.327103	0.34	0.435294	0.421569	0.419048
1	9545684	0.321429	0.426471	0.478261	0.367188	0.347518	0.393443	0.442308	0.433566	0.358621	0.429577	0.425806	NA	0.342857	0.422414	0.336538	0.34	0.435294	0.425743	0.407407
1	9545685	0.327434	0.426471	0.466667	0.376	0.340278	0.401639	0.442308	0.441379	0.375839	0.431655	0.420382	NA	0.342857	0.422414	0.346154	0.34	0.435294	0.424242	0.407407
1	9545688	0.315789	0.43609	0.479167	0.354331	0.340136	0.40625	0.425743	0.434483	0.385135	0.439716	0.423077	NA	0.342857	0.417391	0.365385	0.314815	0.416667	0.43	0.390476
1	9545691	0.307692	0.42963	0.478261	0.356061	0.350649	0.404762	0.425743	0.448276	0.378378	0.41958	0.421384	NA	0.338028	0.424779	0.385321	0.351852	0.402439	0.43	0.392523
1	9545693	0.294643	0.433824	0.478261	0.356061	0.352941	0.401639	0.425743	NA	NA	NA	NA	NA	0.381579	0.434783	0.392523	0.363636	0.407407	0.42	0.385321
1	9545700	0.324561	0.421429	0.5	0.378571	0.4	0.42735	0.455446	NA	NA	NA	NA	0.411765	0.385714	NA	NA	NA	0.404762	0.432692	0.372549
1	9545762	0.350427	0.395833	0.301887	0.426752	0.395349	0.372093	0.48	0.414013	0.446154	0.351724	0.358209	NA	0.375	0.42623	0.366667	0.280702	0.328571	0.461538	0.454545
1	9545767	NA	NA	0.298246	0.434211	0.386364	0.356061	0.459184	0.416667	0.443609	0.344828	0.352113	NA	0.365385	0.428571	0.382114	0.293103	0.318841	0.466667	0.450549
1	9545801	NA	NA	NA	0.422535	0.294479	0.352459	0.47619	NA	NA	NA	NA	NA	0.372549	NA	NA	NA	0.243243	0.432099	0.484211
1	9545808	NA	NA	NA	NA	NA	NA	NA	NA	NA	NA	NA	NA	0.346154	NA	NA	NA	0.22973	0.397849	0.45
1	9545840	NA	NA	NA	NA	NA	NA	NA	0.422535	0.401709	0.313559	0.359551	NA	NA	NA	NA	NA	NA	NA	NA
1	9545848	NA	NA	NA	NA	NA	NA	NA	0.427586	0.418033	0.318584	0.395349	NA	0.381818	NA	NA	NA	0.28	0.4625	0.46875
1	9545860	NA	NA	NA	NA	NA	NA	NA	NA	NA	NA	NA	NA	0.363636	NA	NA	NA	0.25974	0.373626	0.459459
1	9545875	NA	NA	NA	NA	NA	NA	NA	NA	NA	NA	NA	NA	0.388889	NA	NA	NA	0.268293	0.427184	0.422018
1	9545876	NA	NA	NA	NA	NA	NA	NA	NA	NA	NA	NA	NA	0.392857	NA	NA	NA	0.256098	0.423077	0.422018
1	9545894	NA	NA	0.432432	0.346939	0.36875	0.46087	0.352273	0.44898	0.382114	0.363636	0.391304	NA	0.416667	NA	NA	NA	0.267442	0.403509	0.398305
1	9545925	NA	NA	NA	NA	NA	NA	NA	NA	NA	NA	NA	NA	0.421875	NA	NA	NA	0.24359	0.366972	0.343137
1	9546103	NA	NA	NA	NA	NA	NA	NA	0.363636	0.446429	0.355556	0.305556	0.395833	0.381818	NA	NA	NA	0.323077	0.321429	0.316327
1	9546138	NA	NA	NA	NA	NA	NA	NA	0.363636	0.470588	0.438202	0.336	0.384615	0.340909	NA	NA	NA	0.311475	0.292683	0.308511
1	9546150	NA	NA	NA	NA	NA	NA	NA	0.356164	0.481132	0.444444	0.336066	0.369565	0.333333	NA	NA	NA	0.258621	0.272727	0.311111
1	9546153	NA	NA	NA	NA	NA	NA	NA	0.352113	0.480769	0.454545	0.336	0.375	0.326087	NA	NA	NA	0.233333	0.263158	0.315217
1	9546171	NA	NA	NA	NA	NA	NA	NA	0.317241	0.442105	0.413333	0.376147	NA	0.3	NA	NA	NA	0.258065	0.36	0.313953
1	9546180	NA	NA	NA	NA	NA	NA	NA	NA	NA	NA	NA	NA	0.289474	NA	NA	NA	0.234375	0.346667	0.333333
1	9546215	0.416667	0.391753	0.287671	0.441176	0.302752	0.352941	0.385965	NA	NA	NA	NA	NA	NA	NA	NA	NA	NA	NA	NA
1	9546223	0.444444	0.380435	0.289474	NA	NA	NA	NA	NA	NA	NA	NA	NA	NA	NA	NA	NA	NA	NA	NA
1	9546259	0.435897	0.357143	0.296296	0.423913	0.35	0.362637	0.410714	NA	NA	NA	NA	0.42	0.5	0.41573	0.443038	0.5	0.4375	0.420455	0.363636
1	9546268	0.459459	0.317647	0.3375	0.430108	0.342105	0.333333	0.410714	NA	NA	NA	NA	0.461538	0.486486	0.386364	0.391892	0.478261	0.387755	0.355556	0.378049
1	9546452	NA	NA	0.227273	NA	NA	NA	NA	NA	NA	NA	NA	NA	NA	NA	NA	NA	NA	NA	NA
1	9546504	0.297297	0.36	NA	NA	NA	NA	NA	NA	NA	NA	NA	NA	NA	0.465753	0.287879	0.4	NA	NA	NA
1	9546533	NA	NA	NA	0.305085	0.346667	0.4	0.2	NA	NA	NA	NA	NA	NA	0.46875	0.283333	0.333333	NA	NA	NA
1	16665251	NA	NA	NA	NA	NA	NA	NA	NA	NA	NA	NA	0.25	NA	NA	NA	NA	NA	NA	NA
1	32333449	NA	NA	NA	NA	NA	NA	NA	NA	0.363636	NA	NA	NA	NA	NA	NA	NA	NA	NA	NA
1	33762216	NA	NA	NA	NA	NA	NA	NA	NA	NA	NA	NA	NA	NA	NA	NA	0.375	NA	NA	NA
1	36176811	NA	NA	NA	NA	NA	NA	NA	NA	NA	NA	NA	0.416667	NA	NA	NA	NA	NA	NA	NA
1	37374249	NA	NA	NA	NA	NA	NA	NA	NA	NA	NA	NA	NA	NA	0.333333	NA	NA	0.333333	NA	NA
1	38187010	NA	NA	0.277778	NA	NA	NA	NA	NA	NA	NA	NA	NA	NA	NA	NA	NA	NA	NA	NA
1	40024259	0.4	NA	NA	0.333333	NA	0.363636	NA	NA	NA	NA	NA	NA	NA	NA	NA	NA	NA	NA	NA
1	45340698	NA	NA	0.227273	NA	NA	NA	NA	0.212121	NA	NA	0.25	NA	0.5	NA	NA	NA	NA	0.3	0.272727
1	45391638	NA	NA	NA	NA	NA	NA	NA	NA	NA	NA	NA	NA	NA	0.461538	NA	0.5	NA	NA	NA
1	58054598	NA	NA	NA	NA	NA	NA	NA	NA	NA	NA	NA	NA	0.5	NA	NA	NA	0.384615	0.333333	0.285714
1	59117374	NA	NA	NA	NA	NA	NA	NA	NA	NA	NA	NA	NA	NA	0.25	NA	NA	NA	NA	NA
1	63551716	NA	NA	NA	NA	0.375	NA	NA	NA	NA	NA	NA	NA	NA	NA	NA	NA	NA	NA	NA
1	71303647	NA	NA	NA	NA	NA	NA	NA	0.2	NA	NA	NA	NA	NA	NA	NA	NA	NA	NA	NA
1	71348971	0.3	NA	NA	NA	NA	NA	NA	NA	NA	NA	NA	NA	NA	NA	NA	NA	NA	NA	NA
1	72275809	NA	NA	NA	NA	NA	NA	NA	0.44	0.285714	0.25	0.241379	NA	NA	NA	NA	NA	NA	NA	NA
1	75438370	NA	NA	NA	NA	NA	NA	NA	NA	NA	NA	NA	NA	NA	NA	0.333333	NA	NA	NA	NA
1	75503323	NA	NA	NA	0.384615	NA	0.333333	NA	NA	NA	NA	NA	NA	NA	NA	NA	NA	NA	NA	NA
1	80276558	NA	NA	NA	NA	NA	NA	NA	NA	NA	NA	NA	NA	NA	NA	NA	NA	NA	NA	0.25
1	82456965	NA	NA	NA	NA	0.4	NA	NA	NA	NA	NA	NA	0.5	NA	NA	NA	NA	NA	NA	NA
1	85089584	NA	NA	NA	0.362069	0.381818	0.326087	0.34375	0.44	0.478261	0.380282	0.378641	NA	0.377778	NA	NA	NA	0.467742	0.283784	0.278689
1	85091003	NA	NA	0.380952	0.454545	0.421053	0.4	0.4	NA	NA	NA	NA	NA	0.416667	0.294118	0.352941	0.384615	0.357143	0.416667	0.235294
1	85091036	0.4	0.387097	NA	NA	NA	NA	NA	NA	NA	NA	NA	NA	NA	NA	NA	NA	NA	NA	NA
1	85100449	0.467626	0.463542	0.46875	0.452128	0.456731	0.481481	0.456693	0.481481	0.453039	0.465969	0.491979	0.484536	0.461538	0.488506	0.4875	0.389831	0.461538	0.451807	0.477778
1	85100567	0.452381	0.433333	0.396226	0.421053	0.414286	0.375	0.489796	0.392405	0.421053	0.491228	0.4875	NA	0.45	0.488889	0.4375	0.333333	0.448276	0.47619	0.485294
1	85100672	0.409091	0.416667	NA	NA	NA	NA	NA	0.472222	0.321429	0.473684	0.444444	NA	0.222222	NA	NA	NA	0.333333	0.45	0.352941
1	85241569	NA	NA	0.28125	0.378788	0.350649	0.416667	0.354167	NA	NA	NA	NA	NA	0.272727	NA	NA	NA	0.451613	0.291667	0.316667
1	85259628	NA	0.4	0.375	0.416667	NA	0.333333	0.5	NA	NA	NA	NA	NA	NA	NA	NA	NA	NA	NA	NA
1	85513347	0.5	0.35	NA	NA	NA	NA	NA	NA	NA	NA	NA	0.384615	NA	NA	NA	NA	0.444444	0.375	0.4
1	85513373	0.4	0.5	NA	NA	NA	NA	NA	NA	NA	NA	NA	NA	NA	NA	NA	NA	NA	NA	NA
1	85513399	NA	NA	NA	0.333333	0.333333	0.5	0.363636	NA	NA	NA	NA	NA	NA	NA	NA	NA	NA	NA	NA
1	85555452	NA	NA	NA	0.32377	0.392157	0.329365	0.380208	NA	NA	NA	NA	NA	NA	NA	NA	NA	NA	NA	NA
1	85591825	NA	NA	NA	NA	NA	NA	NA	NA	NA	NA	NA	0.421053	NA	NA	NA	NA	NA	NA	NA
1	85600540	NA	NA	0.458333	0.285714	0.47619	0.24	0.375	0.448276	0.4	0.48	0.346154	0.4	0.4	NA	NA	NA	0.375	0.407407	0.482759
1	85600541	NA	NA	0.458333	0.266667	0.454545	0.24	0.375	0.448276	0.419355	0.461538	0.37037	0.4	0.4	NA	NA	NA	0.333333	0.407407	0.482759
1	85600556	NA	NA	0.416667	0.235294	0.428571	0.290323	0.4	0.5	0.46875	0.407407	0.34375	0.454545	0.416667	NA	NA	NA	0.35	0.454545	0.483871
1	85600567	0.294118	0.458333	0.285714	0.384615	0.4	0.5	0.4	NA	NA	NA	NA	0.4	NA	0.407407	0.333333	NA	NA	NA	NA
1	85601210	NA	NA	0.462185	NA	NA	NA	NA	NA	NA	NA	NA	NA	NA	NA	NA	NA	NA	NA	NA
1	85610920	0.4	0.490909	NA	NA	NA	NA	NA	0.444444	0.392857	0.384615	0.5	0.2	0.416667	0.5	0.392857	0.363636	0.181818	0.342857	0.5
1	85610928	0.421053	0.489796	NA	NA	NA	NA	NA	0.468085	0.37037	0.407407	0.466667	0.2	0.416667	0.481481	0.416667	0.4	0.181818	0.354839	0.4
1	85615204	0.410714	0.493151	NA	NA	NA	NA	NA	0.377551	0.5	0.433735	0.385714	NA	0.305556	NA	NA	NA	0.436364	0.402597	0.419355
1	85615212	0.41791	0.434211	NA	NA	NA	NA	NA	0.381818	0.4875	0.397727	0.413333	NA	0.282051	0.44	0.446154	0.384615	0.403509	0.397436	0.433333
1	85621644	NA	NA	0.354839	0.457143	0.364865	0.291667	0.409091	0.461538	0.453333	0.491228	0.424242	0.472222	0.424242	NA	NA	NA	0.333333	0.392157	0.44186
1	85635624	NA	NA	0.363636	NA	NA	NA	NA	NA	NA	NA	NA	NA	NA	0.368421	0.264706	0.421053	NA	NA	NA
1	85635628	NA	NA	NA	NA	NA	NA	NA	NA	NA	NA	NA	NA	NA	0.254545	NA	0.35	NA	NA	NA
1	85644523	NA	NA	0.2	0.416667	0.347826	NA	0.333333	NA	NA	NA	NA	NA	NA	NA	NA	NA	NA	NA	NA
1	85644566	NA	0.478261	0.454545	NA	0.4	0.333333	NA	NA	NA	NA	NA	NA	NA	NA	0.3	NA	NA	NA	NA
1	85644685	NA	NA	NA	NA	NA	NA	NA	NA	NA	NA	NA	NA	NA	NA	NA	NA	0.3	0.3	0.222222
1	87916529	NA	NA	NA	NA	NA	NA	NA	NA	NA	NA	NA	NA	NA	0.333333	NA	NA	NA	NA	NA
1	88212637	0.401813	0.418301	NA	NA	NA	NA	NA	0.431138	0.450739	0.433862	0.39485	0.467249	0.453125	0.413043	0.413793	0.458564	0.425455	0.410891	0.434109
1	88218245	0.414169	0.444676	0.438272	0.426778	0.387033	0.446469	0.415033	0.442735	0.461832	0.403263	0.409709	NA	0.441558	0.392947	0.419598	0.420765	0.476027	0.425061	0.440835
1	88230368	NA	NA	NA	0.310484	0.419355	0.388889	0.33121	NA	NA	NA	NA	NA	NA	NA	NA	NA	NA	NA	NA
1	88230746	0.423611	0.476793	0.457831	0.496094	0.444444	0.4	0.484277	0.491525	0.474654	0.43913	0.454148	NA	0.487603	0.468085	0.489011	0.5	0.483221	0.473684	0.388646
1	88233390	0.404082	0.39322	0.466981	0.422794	0.385965	0.388278	0.49537	0.421488	0.407547	0.403433	0.472222	0.409357	0.496	0.367589	0.495798	0.409524	0.477011	0.387324	0.426009
1	88233393	NA	NA	NA	0.310861	0.289286	0.324818	0.404878	NA	NA	NA	NA	NA	NA	NA	NA	NA	NA	NA	NA
1	88233526	NA	NA	NA	NA	NA	NA	NA	NA	NA	NA	NA	NA	0.324324	0.365079	0.283333	0.32	0.32	0.347222	0.412698
1	88235114	0.482759	0.443089	0.454545	0.452381	0.469091	0.488987	0.421965	0.44898	0.476378	0.456621	0.5	0.451389	0.456311	0.486275	0.434783	0.452174	0.456954	0.47479	0.462185
1	88237457	0.431373	0.484127	0.479042	0.497409	0.490272	0.467593	0.436782	0.498221	0.45815	0.469767	0.479821	0.46875	0.430894	0.439024	0.459596	0.494382	0.462025	0.431694	0.487437
1	88237541	0.479675	0.455108	0.472973	0.438395	0.485207	0.448795	0.49505	0.456057	0.49026	0.479866	0.426471	0.494382	0.494186	0.442953	0.465455	0.48855	0.5	0.436567	0.464539
1	88237976	NA	NA	0.343066	0.369863	0.36478	0.417266	0.387097	NA	NA	NA	NA	NA	NA	0.251748	0.328	0.5	NA	NA	NA
1	88239006	0.495833	0.469565	0.5	0.469799	0.5	0.477444	0.447115	0.495798	0.468635	0.449477	0.476471	0.458101	0.465517	0.487273	0.458167	0.473684	0.494624	0.474654	0.456835
1	88241584	0.455556	0.472081	0.430233	0.497758	0.46888	0.420513	0.496503	0.493151	0.445596	0.409938	0.472362	0.48951	0.452632	0.493827	0.446809	0.47541	0.48	0.46888	0.459596
1	88241668	NA	NA	NA	NA	NA	NA	NA	NA	NA	NA	NA	NA	0.32	NA	NA	NA	0.354839	0.387324	0.330882
1	88242760	0.459184	0.488372	0.412429	0.488479	0.486056	0.481633	0.457516	0.493421	0.4875	0.463054	0.491039	0.48951	0.341463	0.459091	0.44186	0.44	0.484472	0.482072	0.47619
1	88244118	NA	NA	0.311475	NA	NA	NA	NA	NA	NA	NA	NA	NA	NA	NA	NA	NA	NA	NA	NA
1	88245919	0.464286	0.342857	0.407407	0.485714	0.37037	0.452381	0.4	NA	NA	NA	NA	0.384615	0.428571	NA	NA	NA	0.45	0.458333	0.333333
1	88245920	0.448276	0.342857	0.392857	0.432432	0.37037	0.452381	0.428571	NA	NA	NA	NA	0.357143	0.391304	NA	NA	NA	0.478261	0.407407	0.37931
1	88247123	NA	NA	NA	NA	NA	NA	NA	NA	NA	NA	NA	NA	0.333333	NA	NA	NA	0.4	0.355932	0.343195
1	88247237	0.438202	0.442446	0.450262	0.42616	0.486792	0.380531	0.384211	0.450512	0.497942	0.490566	0.466165	0.495413	0.390625	0.488889	0.486772	0.483146	0.431953	0.471311	0.488584
1	88247900	0.463158	0.45082	0.484211	0.488189	0.460432	0.389381	0.459459	0.488372	0.441441	0.442623	0.5	0.452381	0.48	0.40708	0.466019	0.418605	0.480519	0.495726	0.447368
1	88251385	0.441379	0.491429	0.395349	0.442529	0.443396	0.420455	0.44	0.456522	0.453988	0.488889	0.44335	0.483146	0.5	NA	NA	NA	0.496124	0.475904	0.44186
1	88256029	0.495798	0.467391	NA	0.488506	0.375	0.4	0.413462	0.464844	0.435294	0.349462	0.492308	0.481132	0.366667	0.49697	0.435897	0.428571	0.429907	0.438503	0.497143
1	88256213	NA	NA	NA	NA	NA	NA	NA	NA	NA	NA	NA	0.288462	NA	NA	NA	NA	NA	NA	NA
1	88256326	NA	NA	NA	NA	NA	NA	NA	NA	NA	NA	NA	NA	NA	0.301471	0.274074	0.355556	NA	NA	NA
1	88258729	0.486111	0.462366	NA	NA	NA	NA	NA	NA	NA	NA	NA	NA	0.44	NA	NA	NA	0.428571	0.408451	0.5
1	88258743	NA	NA	0.370968	0.363636	0.347826	0.461538	0.40625	0.401408	0.38	0.368932	0.345455	NA	NA	NA	NA	NA	NA	NA	NA
1	88258754	0.245614	0.367816	NA	NA	NA	NA	NA	0.398374	0.384615	0.340659	0.37234	NA	NA	NA	NA	NA	NA	NA	NA
1	88260002	0.405797	0.468085	0.470588	0.225108	0.460177	0.474359	0.4	NA	NA	NA	NA	0.211538	0.489362	0.485714	0.275229	0.424242	0.492958	0.462366	0.238596
1	88265122	NA	NA	NA	0.385965	0.303371	0.405941	0.272727	NA	NA	NA	NA	NA	NA	NA	NA	NA	NA	NA	NA
1	88265309	0.473684	0.453333	0.488889	0.476341	0.498305	0.452471	0.411043	0.431818	0.423676	0.490637	0.487179	0.49359	0.445312	0.496063	0.484163	0.428571	0.483696	0.484536	0.457746
1	88266278	0.348214	0.373253	NA	NA	NA	NA	NA	NA	NA	NA	NA	NA	NA	0.408163	0.37027	0.390977	NA	NA	NA
1	88269331	0.344371	0.412698	0.377049	0.433962	0.441624	0.389706	0.346154	NA	NA	NA	NA	0.361111	0.395604	NA	NA	NA	0.336134	0.398734	0.401316
1	88270269	0.441176	0.465409	0.477941	0.488889	0.459184	0.425287	0.45614	NA	NA	NA	NA	0.5	0.474747	0.478261	0.462687	0.490196	0.472727	0.365217	0.463087
1	88270304	0.41791	0.491803	0.491803	NA	NA	NA	NA	NA	NA	NA	NA	NA	NA	0.483871	0.320755	0.261538	NA	NA	NA
1	88277167	0.488722	0.491329	0.428571	0.497238	0.494505	0.492647	0.451923	0.452514	0.475177	0.496689	0.476471	0.5	0.463415	0.416107	0.489655	0.467742	0.490741	0.475936	0.479167
1	88277179	0.464789	0.452632	0.444444	0.49	0.468293	0.481481	0.472	0.457014	0.484848	0.465839	0.478947	0.476636	0.468085	0.45	0.47561	0.5	0.473214	0.415094	0.494118
1	88277442	NA	NA	NA	NA	NA	NA	NA	NA	NA	NA	NA	0.411765	NA	0.302013	0.34188	0.448276	NA	NA	NA
1	115900872	NA	NA	NA	NA	NA	NA	NA	NA	0.4	0.333333	NA	NA	NA	NA	NA	NA	NA	NA	NA
1	118499625	NA	NA	NA	NA	0.466667	NA	NA	NA	NA	NA	NA	NA	NA	NA	NA	NA	NA	NA	NA
1	120169000	NA	NA	NA	NA	NA	NA	NA	NA	NA	NA	NA	0.222222	0.444444	0.416667	0.4	0.3	0.4	0.5	0.4
1	124045302	NA	NA	NA	NA	NA	NA	NA	NA	NA	NA	NA	0.266667	0.428571	NA	NA	NA	0.384615	0.4	0.481481
1	126455819	NA	NA	NA	NA	NA	0.444444	NA	NA	NA	NA	NA	NA	NA	NA	NA	NA	NA	NA	NA
1	128387179	NA	0.4	NA	NA	NA	NA	NA	NA	NA	NA	NA	NA	NA	NA	NA	NA	NA	NA	NA
1	128412406	NA	NA	NA	NA	NA	NA	NA	NA	NA	NA	NA	NA	NA	NA	NA	NA	0.461538	NA	NA
1	130708203	NA	NA	NA	0.333333	0.272727	NA	NA	NA	NA	NA	NA	NA	NA	NA	NA	NA	NA	NA	NA
1	131058424	NA	NA	NA	0.5	NA	NA	NA	NA	NA	NA	NA	NA	NA	NA	0.3	0.2	NA	NA	NA
1	131533789	NA	0.444444	NA	NA	NA	NA	NA	NA	NA	NA	NA	NA	NA	NA	NA	NA	NA	NA	NA
1	132119895	NA	NA	NA	NA	NA	NA	NA	NA	NA	NA	NA	NA	0.25	NA	NA	NA	0.444444	NA	0.25
1	132228336	NA	NA	0	NA	NA	NA	NA	NA	NA	NA	NA	NA	NA	NA	NA	NA	NA	NA	NA
1	133388637	NA	NA	NA	NA	0.333333	NA	0.428571	NA	NA	NA	NA	NA	NA	NA	NA	NA	NA	NA	NA
1	134994010	NA	NA	NA	NA	NA	NA	NA	0.416667	0.414634	0.425532	0.490566	NA	0.45	NA	NA	NA	0.333333	0.444444	0.47619
1	135310994	NA	NA	NA	NA	0.375	NA	NA	NA	NA	NA	NA	NA	NA	NA	NA	NA	NA	NA	NA
1	136019775	NA	NA	NA	NA	0.5	0.307692	NA	NA	NA	NA	NA	NA	NA	NA	NA	NA	NA	NA	NA
1	150586307	NA	NA	NA	NA	0.375	NA	0.428571	NA	NA	NA	NA	NA	NA	NA	NA	NA	NA	NA	NA
1	151192406	0.421053	0.277778	0.333333	0.238095	0.315789	0.428571	0.384615	NA	NA	NA	NA	0.375	0.428571	0.4	0.375	0.333333	0.421053	0.433333	0.428571
1	151192659	0.453125	0.470588	0.415385	0.483516	0.388235	0.486842	0.396226	0.457831	0.44898	0.426087	0.494845	0.375	0.34375	0.40404	0.416667	0.321429	0.44898	0.457447	0.47619
1	151192847	0.418182	0.477064	0.453901	0.487685	0.457983	0.413043	0.492424	0.491667	0.376884	0.42029	0.453271	0.489362	0.395349	0.494318	0.466667	0.463768	0.423729	0.444444	0.430939
1	151192893	0.466667	0.485714	0.38125	0.491071	0.493506	0.482051	0.409091	0.493506	0.446429	0.38806	0.462882	0.495238	0.43617	0.485294	0.48366	0.49	0.394737	0.468085	0.435028
1	151192903	0.45679	0.489796	0.408805	0.491304	0.485106	0.492537	0.455882	0.485106	0.446352	0.414634	0.475207	0.480769	0.470588	0.485577	0.496815	0.495327	0.432432	0.478947	0.428571
1	151193202	0.483051	0.441341	0.475806	NA	NA	NA	NA	0.472826	0.476744	0.424051	0.436782	0.44	0.337662	0.439394	0.440299	0.407407	0.410714	0.431507	0.454545
1	151433924	0.333333	NA	NA	NA	NA	NA	NA	NA	NA	NA	NA	NA	NA	NA	NA	NA	NA	NA	NA
1	153740521	NA	NA	NA	NA	NA	NA	NA	NA	NA	NA	NA	NA	NA	0.333333	0.470588	NA	NA	NA	NA
1	156035254	NA	0.333333	NA	NA	NA	NA	NA	NA	NA	NA	NA	NA	NA	NA	NA	NA	NA	NA	NA
1	158855052	NA	NA	NA	NA	NA	NA	NA	0.363636	0.277778	NA	0.238095	NA	0.428571	NA	NA	NA	NA	NA	NA
1	162084152	NA	NA	NA	NA	NA	NA	0.333333	NA	NA	NA	NA	NA	NA	NA	NA	NA	NA	NA	NA
1	171283502	NA	0.315789	NA	NA	NA	NA	NA	NA	NA	NA	NA	NA	NA	0.384615	NA	NA	NA	NA	NA
1	171344433	0.395604	0.495726	0.461538	0.438596	0.351351	0.382353	0.433333	0.356522	0.358974	0.2375	0.355556	0.492308	0.464286	0.255814	0.416667	0.375	0.454545	0.352381	0.323232
1	171344579	0.424242	0.405797	NA	NA	NA	NA	NA	0.350877	0.408163	0.461538	0.5	0.4	0.375	0.456522	0.395349	0.421053	0.346154	0.4	0.415094
1	171356616	0.475	0.411765	0.492424	0.463542	0.494737	0.4125	0.424528	0.379167	0.460784	0.48503	0.457895	0.495726	0.387097	0.483444	0.469799	0.490909	0.448052	0.497382	0.497175
1	171358045	0.423077	0.387097	NA	0.388889	0.393939	0.46875	0.4	NA	NA	NA	NA	0.333333	0.428571	0.423077	0.444444	0.363636	0.214286	0.3	0.454545
1	171358093	0.444444	0.4	NA	NA	NA	NA	NA	0.244444	0.35	0.269231	0.37037	NA	NA	0.25	0.318182	0.181818	NA	NA	NA
1	171636210	NA	NA	NA	NA	NA	NA	NA	NA	NA	NA	NA	NA	NA	0.25	0.5	NA	NA	NA	NA
1	172133959	NA	NA	NA	NA	NA	NA	NA	0.208333	0.416667	NA	NA	NA	NA	NA	NA	NA	NA	NA	NA
1	180952099	NA	NA	NA	NA	NA	NA	NA	NA	NA	NA	NA	NA	NA	NA	0.285714	NA	NA	NA	NA
1	182341659	NA	NA	NA	0.368421	NA	0.428571	0.357143	NA	NA	NA	NA	NA	NA	NA	NA	NA	NA	NA	NA
1	183334733	NA	NA	NA	NA	0.166667	NA	NA	NA	NA	NA	NA	NA	NA	NA	NA	NA	NA	NA	NA
1	193194439	NA	NA	NA	NA	NA	NA	NA	NA	NA	NA	NA	NA	NA	NA	NA	NA	0.4	0.5	NA
2	3118976	NA	NA	NA	NA	NA	NA	NA	NA	NA	NA	NA	NA	NA	NA	NA	NA	NA	NA	0.285714
2	5899855	NA	NA	NA	NA	NA	NA	NA	NA	0.214286	0.238095	0.214286	NA	NA	NA	NA	NA	NA	NA	NA
2	19378111	NA	NA	NA	NA	0.4	0.333333	NA	NA	NA	NA	NA	NA	NA	NA	NA	NA	NA	NA	NA
2	25232354	NA	NA	NA	NA	0.416667	NA	NA	NA	NA	NA	NA	NA	NA	NA	NA	NA	NA	NA	NA
2	25373536	NA	NA	NA	0.375	NA	NA	NA	NA	NA	NA	NA	NA	NA	NA	NA	NA	NA	NA	NA
2	25906869	NA	NA	NA	0.444444	0.363636	NA	NA	NA	NA	NA	NA	NA	NA	NA	NA	NA	NA	NA	NA
2	26248403	NA	NA	NA	0.4375	0.4	0.461538	0.470588	NA	NA	NA	NA	NA	NA	NA	NA	NA	NA	NA	NA
2	31438223	0.4	NA	NA	NA	NA	NA	NA	NA	NA	NA	NA	NA	NA	NA	NA	NA	0.363636	0.470588	0.4
2	31778901	NA	NA	NA	NA	NA	NA	NA	NA	NA	NA	NA	NA	NA	NA	NA	NA	NA	NA	0.272727
2	35890253	NA	NA	NA	NA	NA	NA	NA	0.5	0.222222	0.421053	0.454545	NA	NA	NA	NA	NA	NA	NA	NA
2	49451766	NA	NA	NA	NA	NA	NA	NA	NA	NA	NA	NA	NA	NA	NA	NA	NA	NA	0.133333	NA
2	49451769	NA	NA	NA	NA	NA	NA	NA	NA	NA	NA	NA	NA	NA	NA	NA	NA	NA	0.117647	NA
2	49451772	NA	NA	NA	NA	NA	NA	NA	NA	NA	NA	NA	NA	NA	NA	NA	NA	NA	0.0625	NA
2	52298945	NA	NA	NA	NA	NA	NA	NA	NA	0.5	0.363636	0.470588	NA	NA	NA	NA	NA	NA	NA	NA
2	53157915	NA	NA	NA	NA	NA	NA	NA	0.466667	0.428571	0.214286	0.341463	NA	NA	NA	NA	NA	NA	NA	NA
2	66565073	NA	NA	NA	NA	NA	NA	NA	NA	NA	NA	NA	NA	NA	0.375	0.444444	NA	NA	NA	NA
2	69659636	0.272727	0.393939	NA	NA	NA	NA	NA	NA	NA	NA	NA	NA	NA	NA	NA	NA	NA	NA	NA
2	71366584	NA	NA	0.388889	0.24	0.454545	0.357143	NA	NA	NA	NA	NA	NA	NA	NA	NA	NA	NA	NA	NA
2	72384260	0.4	NA	NA	NA	NA	NA	NA	NA	NA	NA	NA	NA	NA	NA	NA	NA	NA	NA	NA
2	76846210	NA	NA	NA	NA	NA	NA	NA	NA	NA	NA	NA	NA	0.5	NA	NA	NA	0.384615	NA	NA
2	76934278	NA	NA	NA	NA	NA	NA	NA	NA	NA	NA	NA	0.5	NA	NA	NA	NA	NA	NA	NA
2	80541527	NA	NA	NA	NA	0.416667	NA	NA	NA	NA	NA	NA	NA	NA	NA	NA	NA	NA	NA	NA
2	83768279	NA	NA	NA	0.4375	0.3	0.263158	0.5	NA	NA	NA	NA	0.5	NA	0.454545	0.416667	NA	NA	NA	NA
2	85061059	NA	NA	NA	NA	NA	NA	NA	NA	0.25	0.259259	NA	NA	NA	NA	NA	NA	NA	NA	NA
2	91043079	NA	NA	0.4375	NA	NA	NA	NA	NA	NA	NA	NA	NA	0.461538	NA	NA	NA	NA	0.45	0.454545
2	98662471	NA	NA	0.363636	NA	NA	NA	NA	NA	NA	NA	NA	NA	NA	NA	NA	NA	NA	NA	NA
2	98662498	NA	NA	NA	NA	NA	NA	NA	NA	NA	NA	NA	0.4	NA	NA	NA	NA	NA	NA	NA
2	98662501	NA	NA	NA	NA	NA	NA	NA	NA	NA	NA	NA	0.5	NA	NA	NA	NA	NA	NA	NA
2	98667231	NA	NA	0.466803	NA	NA	NA	NA	0.473862	0.458874	0.467543	0.447712	0.452926	0.461538	0.491607	0.452026	0.444867	NA	0.484528	0.471767
2	98667259	NA	NA	0.43364	NA	NA	NA	NA	0.465066	0.45	0.41791	NA	0.377551	0.4377	NA	NA	NA	NA	0.455782	0.426966
2	98667332	NA	NA	NA	NA	NA	0.0714286	NA	NA	NA	NA	NA	NA	NA	NA	NA	NA	NA	NA	NA
2	103757274	NA	NA	NA	NA	NA	NA	NA	NA	NA	NA	NA	NA	0.444444	NA	NA	NA	NA	0.285714	0.5
2	113295566	0.375	NA	NA	NA	NA	NA	NA	0.473684	NA	0.294118	0.4375	0.5	NA	NA	NA	NA	NA	NA	NA
2	119057261	NA	NA	NA	NA	NA	NA	NA	0.333333	NA	NA	NA	NA	NA	NA	NA	NA	NA	NA	NA
2	119146501	NA	NA	NA	NA	NA	NA	NA	NA	NA	NA	NA	0.333333	NA	NA	NA	NA	NA	NA	NA
2	119773117	NA	NA	NA	NA	NA	NA	NA	NA	NA	NA	NA	NA	NA	0.3125	0.282051	0.318182	NA	NA	NA
2	121326848	NA	NA	NA	NA	NA	NA	NA	NA	NA	NA	NA	0.464286	NA	NA	NA	NA	NA	NA	NA
2	121359258	NA	NA	NA	0.214286	0.428571	NA	NA	0.4	0.375	NA	NA	NA	NA	NA	NA	NA	NA	NA	NA
2	130044694	NA	0.461538	NA	NA	NA	NA	NA	NA	NA	NA	NA	NA	0.333333	NA	NA	NA	0.444444	0.285714	0.428571
2	130358894	NA	0.5	NA	NA	NA	NA	NA	NA	NA	NA	NA	NA	NA	0.461538	0.272727	NA	NA	NA	NA
2	130407276	NA	NA	NA	0.3125	0.461538	0.272727	NA	NA	NA	NA	NA	NA	NA	NA	NA	NA	NA	NA	NA
2	130684413	NA	NA	NA	NA	NA	NA	NA	NA	NA	NA	NA	NA	0.277778	NA	NA	NA	0.315789	0.347826	0.25
2	143796091	NA	NA	NA	NA	0.428571	0.5	0.4	NA	NA	NA	NA	NA	NA	NA	NA	NA	NA	NA	NA
2	146436014	NA	NA	NA	NA	0.315789	NA	NA	NA	NA	NA	NA	NA	NA	NA	NA	NA	NA	NA	NA
2	150787166	NA	NA	NA	NA	NA	NA	NA	0.352941	NA	NA	NA	NA	0.428571	NA	NA	NA	NA	NA	NA
2	156066921	NA	0.272727	0.277778	NA	NA	NA	NA	NA	NA	NA	NA	NA	NA	NA	NA	NA	NA	NA	NA
2	156128617	NA	NA	NA	0.363636	0.333333	NA	NA	NA	NA	NA	NA	NA	NA	NA	NA	NA	NA	NA	NA
2	156857130	NA	NA	NA	NA	NA	NA	NA	NA	0.296296	NA	0.4	NA	NA	0.285714	0.458333	NA	0.24	0.310345	0.48
2	158262548	NA	NA	NA	NA	NA	NA	NA	NA	NA	NA	NA	NA	NA	NA	NA	NA	0.333333	0.266667	NA
2	163376428	NA	NA	NA	NA	NA	NA	NA	NA	NA	NA	NA	NA	0.5	NA	NA	NA	0.333333	0.3125	NA
2	164837343	NA	NA	NA	0.317073	0.241379	NA	NA	NA	NA	NA	NA	NA	NA	NA	NA	NA	NA	NA	NA
2	177074296	0.34	0.326923	NA	NA	NA	NA	NA	0.45614	0.441176	0.396825	0.488372	0.464286	NA	NA	NA	NA	NA	NA	NA
2	177074359	NA	NA	NA	NA	NA	NA	NA	0.428571	0.40625	0.355556	0.457143	0.409091	0.451613	NA	NA	NA	NA	0.319149	0.485714
2	177074381	NA	NA	NA	NA	NA	NA	NA	NA	NA	NA	NA	NA	NA	NA	NA	NA	NA	0.291667	0.461538
2	177074412	NA	NA	NA	NA	NA	NA	NA	NA	NA	NA	NA	NA	NA	NA	NA	NA	NA	0.210526	NA
2	177080267	NA	NA	NA	NA	NA	NA	NA	NA	NA	NA	NA	NA	NA	0.452055	0.454545	0.413793	NA	NA	NA
2	177080296	NA	NA	0.403509	NA	NA	NA	NA	NA	NA	NA	NA	NA	NA	0.48913	0.467742	0.439024	NA	NA	NA
2	180257963	NA	NA	0.285714	NA	NA	NA	NA	NA	NA	NA	0.269231	NA	NA	NA	NA	NA	NA	NA	NA
3	15332139	0.47541	0.463918	0.482759	NA	NA	NA	NA	0.381443	0.42	0.474359	0.393617	0.382353	0.431818	0.474576	0.490909	0.46875	0.465753	0.391304	0.475
3	15332145	0.463768	0.445545	0.448276	NA	NA	NA	NA	0.385321	0.435185	0.494118	0.41	NA	0.434783	0.460317	0.460317	0.5	0.448718	0.362745	0.5
3	15411115	0.5	0.4375	NA	NA	NA	NA	NA	NA	NA	NA	NA	NA	NA	NA	NA	NA	NA	NA	NA
3	15411137	0.461538	0.35	NA	NA	NA	NA	NA	NA	NA	NA	NA	0.454545	NA	NA	NA	NA	NA	NA	NA
3	15411152	NA	NA	NA	NA	NA	NA	NA	NA	NA	NA	NA	0.461538	NA	NA	NA	NA	NA	NA	NA
3	15411160	NA	NA	NA	NA	NA	NA	NA	NA	NA	NA	NA	0.461538	NA	NA	NA	NA	NA	NA	NA
3	15411171	NA	NA	NA	NA	NA	NA	NA	NA	NA	NA	NA	0.421053	NA	NA	NA	NA	NA	NA	NA
3	15411198	NA	NA	NA	NA	NA	NA	NA	0.405405	0.277778	0.310345	0.297297	0.434783	NA	NA	NA	NA	NA	NA	NA
3	15411499	0.413793	0.431818	0.372881	NA	NA	NA	NA	NA	NA	NA	NA	0.45098	0.416667	0.384615	0.363636	0.37037	0.3	0.43038	0.4
3	15411517	0.357143	0.393939	0.325581	NA	NA	NA	NA	NA	NA	NA	NA	0.45	0.481481	0.35	0.465116	0.3125	0.357143	0.314815	0.377778
3	15411535	NA	NA	0.25	NA	NA	NA	NA	NA	NA	NA	NA	0.44	NA	0.375	0.346154	0.238095	NA	NA	NA
3	15411537	NA	NA	0.258065	NA	NA	NA	NA	NA	NA	NA	NA	0.44	NA	0.375	0.4	0.272727	NA	NA	NA
3	15411550	NA	NA	NA	NA	NA	NA	NA	NA	NA	NA	NA	NA	NA	0.315789	0.421053	0.222222	NA	NA	NA
3	15542081	NA	NA	NA	NA	NA	NA	NA	0.354839	0.322581	0.333333	0.166667	NA	NA	NA	NA	NA	NA	NA	NA
3	15542120	NA	NA	NA	NA	NA	NA	NA	0.222222	0.1875	0.388889	0.142857	NA	NA	NA	NA	NA	NA	NA	NA
3	15542213	NA	NA	0.333333	NA	NA	NA	NA	NA	NA	NA	NA	NA	NA	NA	NA	NA	NA	NA	NA
3	15795251	0.478261	0.5	0.333333	0.475	0.393939	0.375	0.333333	NA	NA	NA	NA	0.333333	NA	0.357143	0.384615	0.375	NA	NA	NA
3	15795343	0.422222	0.491525	0.317073	0.403226	0.440678	0.392157	0.5	NA	NA	NA	NA	0.421053	NA	0.461538	0.458333	0.5	NA	NA	NA
3	15802596	0.428571	0.439024	0.441176	0.367347	0.425926	0.448276	0.333333	0.4	0.414634	0.459459	0.488889	0.294118	0.44	0.40625	0.333333	0.285714	0.483871	0.441176	0.484848
3	15832312	NA	NA	0.5	NA	NA	NA	NA	NA	NA	NA	NA	NA	NA	NA	NA	NA	NA	NA	NA
3	15832375	0.413793	0.413793	NA	0.5	0.4375	0.478261	0.363636	0.419355	0.454545	0.481481	0.458333	NA	NA	0.444444	0.428571	0.363636	NA	NA	NA
3	15832408	0.428571	0.458333	0.4375	0.478261	0.425	0.5	0.375	0.470588	0.44	0.448276	0.391304	0.454545	NA	0.444444	0.461538	0.428571	NA	NA	NA
3	15838558	0.291667	0.44898	NA	0.357143	0.486486	0.4	0.466667	NA	NA	NA	NA	0.285714	NA	0.24	0.444444	0.3125	NA	NA	NA
3	15838649	NA	NA	NA	NA	NA	NA	NA	0.466667	0.414141	0.310345	0.35443	0.21875	NA	0.264706	0.414634	0.325	NA	NA	NA
3	15838666	NA	NA	NA	NA	NA	NA	NA	0.424528	0.340909	0.27907	0.324675	NA	NA	NA	NA	NA	NA	NA	NA
3	15848328	0.414286	0.494949	NA	0.463918	0.440678	0.337209	0.38806	0.5	0.468085	0.472222	0.464286	0.478261	0.403509	0.472527	0.428571	0.48	0.355932	0.5	0.495868
3	15848450	0.491525	0.385714	0.392857	0.494624	0.473684	0.380952	0.418605	0.454545	0.466667	0.410714	0.454545	0.384615	0.428571	0.477612	0.425926	0.40625	0.469388	0.493506	0.466667
3	28095795	NA	NA	NA	NA	NA	NA	NA	0.432099	0.483333	0.395833	0.45	NA	NA	NA	NA	NA	NA	NA	NA
3	36568816	0.333333	NA	NA	NA	NA	NA	NA	NA	NA	NA	NA	NA	NA	NA	NA	NA	NA	NA	NA
3	66975405	NA	NA	NA	NA	NA	NA	NA	NA	0.35	0.307692	NA	NA	NA	NA	NA	NA	NA	NA	NA
3	67374323	0.357143	NA	NA	NA	NA	NA	NA	NA	NA	NA	NA	NA	NA	NA	NA	NA	NA	NA	NA
3	81946444	NA	NA	NA	0.375	NA	NA	NA	NA	NA	NA	NA	NA	NA	NA	NA	NA	NA	NA	NA
3	83032015	NA	NA	NA	0.4	0.4	NA	NA	0.307692	0.5	0.357143	NA	NA	NA	NA	NA	NA	NA	NA	NA
3	88449950	0.4	NA	NA	NA	NA	NA	NA	NA	NA	NA	NA	NA	NA	NA	NA	NA	NA	NA	NA
3	89053219	NA	NA	NA	NA	NA	NA	0.4	NA	NA	NA	NA	NA	NA	NA	NA	NA	NA	NA	NA
3	90169233	NA	NA	NA	NA	NA	NA	NA	0.3	NA	0.333333	0.272727	NA	NA	NA	NA	NA	NA	NA	NA
3	93289762	NA	NA	NA	0.5	0.25	NA	0.363636	NA	NA	NA	NA	0.125	NA	NA	NA	NA	NA	NA	NA
3	94501279	NA	NA	NA	NA	NA	NA	NA	NA	NA	NA	NA	NA	NA	NA	NA	NA	NA	NA	0.4
3	94874535	0.4	NA	NA	NA	NA	NA	NA	NA	NA	NA	NA	NA	NA	NA	NA	NA	NA	NA	NA
3	96262963	NA	NA	NA	0.413793	0.184211	NA	0.352941	NA	NA	NA	NA	NA	NA	NA	NA	NA	NA	NA	NA
3	98115372	NA	NA	NA	NA	0.25	NA	0.333333	NA	NA	NA	NA	NA	NA	NA	NA	NA	NA	NA	NA
3	100119591	NA	NA	NA	NA	0.384615	0.428571	NA	NA	NA	NA	NA	NA	NA	NA	NA	NA	NA	NA	NA
3	102934263	NA	NA	NA	NA	NA	NA	NA	0.222222	0.2	NA	0.5	NA	NA	NA	NA	NA	NA	NA	NA
3	106161145	0.264706	0.45	NA	NA	NA	NA	NA	0.408163	0.46875	0.372093	0.484375	NA	0.482759	0.34375	0.45	0.466667	0.392857	0.426471	0.318182
3	106161147	0.263158	0.446154	NA	NA	NA	NA	NA	0.431373	0.492754	0.391304	0.492537	NA	0.433333	0.333333	0.45	0.470588	0.451613	0.43662	0.375
3	106161149	0.3	0.447761	NA	NA	NA	NA	NA	0.436893	0.479452	0.375	0.5	NA	0.433333	0.333333	0.444444	0.5	0.40625	0.444444	0.387755
3	106202448	0.222222	0.441176	NA	0.457143	0.366667	0.333333	NA	0.485714	0.457143	0.375	0.416667	0.416667	0.4	0.5	0.473684	0.272727	0.357143	0.318182	0.347826
3	108387575	0.5	0.307692	NA	NA	NA	NA	NA	NA	NA	NA	NA	NA	NA	0.413793	NA	0.333333	NA	NA	NA
3	116025405	NA	NA	NA	0.272727	0.454545	NA	NA	0.375	NA	NA	NA	NA	NA	NA	NA	NA	NA	NA	NA
3	116918647	NA	NA	NA	NA	NA	NA	NA	NA	0.2	NA	NA	NA	NA	NA	NA	NA	NA	NA	NA
3	127023240	0.384615	NA	0.428571	NA	NA	NA	NA	NA	NA	NA	NA	NA	NA	0.384615	NA	0.4	NA	NA	NA
3	127820731	NA	0.259259	NA	NA	NA	NA	NA	NA	NA	NA	NA	NA	NA	NA	NA	NA	NA	NA	NA
3	138342961	NA	NA	NA	0.384615	NA	NA	NA	NA	NA	NA	NA	NA	NA	NA	NA	NA	NA	NA	NA
3	145027841	NA	NA	NA	NA	0.416667	NA	NA	NA	NA	NA	NA	NA	NA	NA	NA	NA	NA	NA	NA
3	157160743	NA	NA	NA	NA	NA	NA	NA	NA	NA	NA	0.5	NA	NA	NA	NA	NA	NA	NA	NA
3	159911278	NA	NA	NA	NA	NA	NA	NA	0.310345	NA	NA	0.4	NA	NA	NA	NA	NA	NA	NA	NA
4	3173535	NA	NA	NA	NA	NA	NA	NA	NA	NA	NA	NA	NA	0.333333	NA	NA	NA	0.5	0.263158	NA
4	3173558	NA	NA	NA	NA	NA	NA	NA	NA	NA	NA	NA	NA	NA	NA	NA	0.375	NA	NA	NA
4	3173616	NA	NA	NA	NA	NA	NA	NA	NA	NA	NA	NA	NA	NA	NA	NA	0.5	NA	NA	0.454545
4	3184482	NA	NA	NA	NA	NA	NA	NA	NA	NA	NA	NA	NA	NA	NA	NA	NA	0.454545	0.388889	0.466667
4	3242006	0.5	0.488636	0.477273	0.470588	0.43617	0.482759	0.403846	0.5	0.440476	0.289855	0.4	0.491228	0.325	0.453333	0.472727	0.469388	0.479167	0.5	0.465753
4	3242061	0.416667	0.460784	0.448276	NA	NA	NA	NA	0.474453	0.453608	0.40404	0.384615	NA	0.471698	0.455556	0.445946	0.489362	0.42029	0.474359	0.329268
4	3242152	NA	NA	NA	0.366197	0.357143	0.473684	0.439394	NA	NA	NA	NA	NA	NA	0.325301	0.410256	0.477273	NA	NA	NA
4	3242170	NA	NA	NA	0.416667	0.380952	0.45679	0.451613	NA	NA	NA	NA	NA	0.472222	NA	NA	NA	0.367647	0.450549	0.387097
4	3242283	NA	NA	0.428571	0.347826	0.371429	0.4	0.25	0.179487	0.394737	0.333333	0.285714	0.368421	NA	0.321429	0.428571	0.470588	NA	NA	NA
4	8828216	NA	NA	NA	NA	NA	0.25	0.285714	NA	NA	NA	NA	NA	NA	NA	NA	NA	NA	NA	NA
4	12095653	NA	NA	NA	NA	0.352941	0.25	NA	0.185185	0.4	0.466667	NA	NA	NA	NA	NA	NA	NA	NA	NA
4	32994978	NA	NA	NA	NA	NA	NA	NA	NA	NA	NA	NA	NA	NA	0.375	NA	NA	NA	NA	NA
4	41674978	0.461538	NA	NA	NA	NA	NA	NA	NA	NA	NA	NA	NA	NA	NA	NA	NA	NA	NA	NA
4	43523288	NA	NA	NA	NA	NA	NA	NA	NA	NA	NA	NA	0.466667	NA	NA	NA	NA	NA	NA	NA
4	45106797	NA	NA	NA	0.384615	NA	NA	0.333333	NA	NA	NA	NA	NA	NA	NA	NA	NA	NA	NA	NA
4	46510832	NA	NA	NA	NA	NA	0.4	NA	NA	NA	NA	NA	NA	NA	NA	NA	NA	NA	NA	NA
4	47257308	NA	NA	0.333333	NA	NA	NA	NA	NA	NA	NA	NA	NA	NA	NA	NA	NA	NA	NA	NA
4	48167055	0.384615	0.4375	NA	NA	NA	NA	NA	NA	NA	NA	NA	NA	NA	NA	NA	NA	NA	NA	NA
4	49450593	NA	NA	NA	NA	NA	NA	NA	NA	NA	0.333333	NA	NA	NA	NA	NA	NA	NA	NA	NA
4	49655769	NA	NA	NA	0.25	NA	NA	0	NA	NA	NA	NA	NA	NA	NA	NA	NA	NA	NA	NA
4	55529888	NA	NA	NA	NA	NA	NA	NA	NA	NA	NA	NA	NA	NA	NA	NA	NA	NA	0.235294	NA
4	56779770	0.5	NA	NA	NA	NA	NA	NA	NA	NA	NA	NA	NA	NA	NA	NA	NA	NA	NA	NA
4	58981886	NA	NA	NA	NA	NA	NA	NA	NA	NA	NA	NA	NA	NA	NA	NA	NA	NA	0.310345	0.421053
4	61671236	NA	NA	NA	0.307692	0.375	0.25	0.416667	NA	NA	NA	NA	NA	0.307692	0.387097	0.297297	0.428571	0.421053	0.178571	0.36
4	61671247	NA	NA	NA	NA	NA	NA	NA	0.371429	0.277778	0.4	0.4	NA	0.25	0.26087	0.324324	0.384615	0.4	NA	0.347826
4	61671322	0.25	0.5	0.5	0.466667	0.473684	NA	0.4	0.380952	0.428571	0.5	0.45	NA	NA	0.357143	0.5	NA	0.5	0.318182	0.5
4	61671345	NA	0.428571	0.5	0.5	0.409091	NA	0.384615	0.4	0.4	0.428571	0.470588	NA	0.375	0.384615	0.357143	0.333333	0.416667	0.315789	0.461538
4	61672734	NA	NA	0.35	0.483871	0.5	0.214286	0.227273	0.47541	0.465116	0.428571	0.447368	0.461538	NA	0.37037	0.46875	0.272727	NA	NA	NA
4	62286518	NA	NA	0.341463	NA	NA	NA	NA	NA	NA	NA	NA	NA	NA	NA	NA	NA	NA	NA	NA
4	63309501	0.45	0.233333	0.5	0.157895	0.36	0.4	NA	NA	NA	NA	NA	NA	NA	NA	NA	NA	NA	NA	NA
4	63960549	NA	NA	NA	0.428571	NA	NA	0.388889	NA	NA	NA	NA	NA	NA	NA	NA	NA	NA	NA	NA
4	74336852	NA	NA	NA	NA	0.4	NA	NA	NA	NA	NA	NA	NA	NA	NA	NA	NA	NA	NA	NA
4	88644241	NA	NA	NA	0.45679	0.479167	0.447368	0.431373	NA	NA	NA	NA	NA	NA	NA	NA	NA	NA	NA	NA
4	106634250	NA	NA	NA	NA	NA	NA	NA	NA	NA	NA	NA	NA	0.5	NA	NA	NA	0.4375	0.384615	NA
4	110291922	0.368421	0.344828	NA	NA	NA	NA	NA	NA	NA	NA	NA	NA	NA	NA	NA	NA	NA	NA	NA
4	112815553	NA	NA	NA	NA	NA	0.5	NA	NA	NA	NA	NA	NA	NA	NA	NA	NA	NA	NA	NA
4	114603022	NA	NA	NA	NA	NA	NA	NA	NA	0.285714	0.25	0.5	NA	NA	NA	NA	NA	NA	NA	NA
4	117180733	NA	NA	NA	NA	0.454545	NA	NA	NA	NA	NA	NA	NA	NA	NA	NA	NA	NA	NA	NA
4	120122829	NA	0.466667	NA	NA	NA	NA	NA	NA	NA	NA	NA	NA	NA	NA	NA	NA	NA	NA	NA
4	121155058	NA	NA	NA	NA	NA	NA	NA	NA	0.3	0.4	0.333333	NA	NA	NA	NA	NA	NA	NA	NA
4	121478686	NA	NA	NA	NA	NA	NA	NA	NA	NA	NA	NA	0.411765	NA	NA	NA	NA	NA	NA	NA
4	123316303	NA	NA	NA	0.333333	0.454545	0.5	NA	NA	NA	NA	NA	NA	NA	NA	NA	NA	NA	NA	NA
4	123455294	NA	NA	NA	NA	NA	NA	0.363636	NA	NA	NA	NA	NA	NA	NA	NA	NA	NA	NA	NA
4	124844361	NA	NA	NA	NA	NA	NA	NA	NA	NA	NA	NA	NA	NA	NA	NA	NA	NA	0.363636	0.25
4	126031729	NA	NA	NA	NA	NA	NA	NA	NA	0.176471	NA	NA	NA	NA	NA	NA	NA	NA	NA	NA
4	128414126	NA	NA	NA	NA	NA	NA	NA	NA	0.375	NA	0.363636	0.25	NA	NA	NA	NA	NA	NA	NA
4	128743316	NA	NA	NA	NA	NA	NA	NA	NA	NA	NA	NA	NA	NA	NA	0.25	NA	NA	NA	NA
4	130073330	NA	NA	NA	NA	NA	NA	NA	NA	NA	NA	NA	0.333333	NA	NA	NA	NA	NA	NA	NA
4	130133928	NA	NA	NA	0.5	0.333333	NA	NA	NA	NA	NA	NA	NA	NA	NA	0.444444	NA	NA	NA	NA
4	130167303	NA	NA	NA	0.384615	0.111111	NA	0.444444	NA	NA	NA	NA	NA	NA	NA	NA	NA	NA	NA	NA
4	133185767	NA	NA	NA	0.285714	0.285714	NA	0.4	NA	NA	NA	NA	NA	NA	NA	NA	NA	NA	NA	NA
4	134132174	NA	NA	NA	NA	NA	NA	NA	NA	NA	NA	NA	0.5	NA	NA	NA	NA	NA	NA	NA
4	136271159	NA	NA	NA	0.375	0.428571	0.2	NA	NA	NA	NA	NA	NA	NA	NA	NA	NA	NA	NA	NA
4	136462312	NA	NA	NA	NA	NA	NA	NA	0.357143	0.45	0.466667	NA	NA	NA	0.3	0.416667	NA	NA	NA	NA
4	137357564	NA	NA	NA	0.428571	0.425532	0.462963	0.304348	NA	NA	NA	NA	NA	NA	NA	NA	NA	NA	NA	NA
4	137548471	NA	NA	0.5	NA	NA	NA	NA	NA	NA	NA	NA	0.486486	NA	NA	NA	NA	NA	NA	NA
4	137936591	NA	NA	NA	NA	NA	NA	NA	NA	NA	NA	NA	NA	NA	NA	NA	NA	NA	0.416667	0.333333
4	140575504	NA	NA	NA	NA	NA	NA	NA	NA	NA	NA	NA	NA	NA	NA	NA	NA	0.363636	0.416667	NA
4	140579457	NA	NA	NA	0.384615	NA	NA	0.5	NA	NA	NA	NA	NA	NA	NA	NA	NA	NA	NA	NA
4	140732742	NA	0.307692	NA	NA	NA	NA	NA	NA	NA	NA	NA	NA	NA	NA	NA	NA	NA	NA	NA
4	141368366	NA	NA	NA	NA	NA	NA	NA	NA	NA	NA	NA	NA	NA	0.272727	NA	NA	NA	NA	NA
4	141383561	NA	NA	NA	NA	NA	NA	NA	NA	NA	NA	NA	NA	NA	0.5	0.46	0.413793	NA	NA	NA
4	141483828	NA	NA	NA	0.277778	NA	NA	0.444444	NA	NA	NA	NA	NA	NA	NA	NA	NA	NA	NA	NA
4	143614965	NA	NA	NA	NA	NA	NA	NA	NA	NA	NA	NA	NA	NA	NA	0.25	NA	NA	NA	NA
4	143811683	NA	NA	0.394737	0.433962	0.418605	0.333333	0.2	NA	NA	NA	NA	0.416667	NA	NA	NA	NA	NA	NA	NA
4	143846533	NA	NA	0.362069	NA	NA	NA	NA	NA	NA	NA	NA	NA	NA	NA	NA	NA	NA	NA	NA
4	145534994	NA	NA	NA	NA	NA	NA	NA	NA	0.166667	NA	NA	NA	NA	NA	NA	NA	NA	NA	NA
4	145535001	NA	NA	NA	NA	NA	NA	NA	NA	0.181818	NA	NA	NA	NA	NA	NA	NA	NA	NA	NA
4	145587432	0.387097	0.446809	0.448276	NA	NA	NA	NA	NA	NA	NA	NA	NA	0.478261	0.44	0.37037	0.272727	0.392857	0.306122	0.333333
4	145587507	0.428571	0.5	0.362069	0.490566	0.394737	0.371429	0.425	NA	NA	NA	NA	NA	NA	0.490909	0.5	0.333333	NA	NA	NA
4	145587570	NA	NA	NA	NA	NA	NA	NA	NA	NA	NA	NA	NA	0.230769	NA	NA	NA	0.448276	0.270833	0.222222
4	145587592	0.473684	0.352941	NA	NA	NA	NA	NA	0.372549	0.272727	0.416667	0.291667	NA	0.190476	NA	NA	NA	0.44	0.206897	0.153846
4	145587594	0.5	0.352941	NA	0.410256	0.322581	0.28	0.166667	0.372549	0.290323	0.434783	0.291667	NA	0.190476	NA	NA	NA	0.391304	0.230769	0.166667
4	145702374	NA	NA	NA	0.322581	0.47619	0.4	NA	0.373333	0.473684	0.411765	0.339623	NA	0.416667	NA	NA	NA	0.423077	0.428571	0.22449
4	145896592	NA	NA	NA	NA	NA	NA	NA	NA	NA	NA	NA	0.444444	NA	NA	NA	NA	NA	NA	NA
4	145898918	NA	NA	0.2	NA	NA	NA	NA	NA	NA	NA	NA	NA	NA	NA	NA	NA	NA	NA	NA
4	145899147	NA	NA	0.47619	0.275862	0.391304	0.454545	0.346154	NA	NA	NA	NA	0.428571	0.294118	0.466667	0.45	0.333333	0.5	0.46875	0.5
4	145899356	NA	NA	0.416667	0.373494	0.42623	0.470588	0.415094	NA	NA	NA	NA	0.461538	0.4	0.413793	0.444444	0.4375	0.2	0.439394	0.368421
4	145899599	NA	NA	NA	NA	NA	NA	NA	NA	NA	NA	NA	NA	NA	0.363636	0.419355	0.461538	NA	NA	NA
4	146463466	0.495798	0.487654	0.363636	0.385135	0.438462	0.45977	0.474138	0.423529	0.391892	0.462264	0.37037	NA	NA	0.46	0.476744	0.347826	NA	NA	NA
4	146463477	0.496241	0.497436	0.386792	0.392857	0.421053	0.471698	0.479167	0.423645	0.392473	0.48062	0.369048	0.490196	NA	0.478632	0.445455	0.403226	NA	NA	NA
4	146466112	0.432432	0.474576	0.416667	0.462963	0.42029	0.333333	0.432432	0.443038	0.4	0.451613	0.462963	0.391304	0.45	0.333333	0.354839	0.363636	0.378378	0.477612	0.454545
4	146466247	NA	NA	NA	0.486486	0.392857	0.428571	0.277778	0.444444	0.3	0.35	0.448276	NA	0.333333	NA	0.230769	NA	0.235294	0.272727	0.36
4	146466499	0.320988	0.40367	NA	NA	NA	NA	NA	0.38843	0.388889	0.370968	0.402597	0.5	NA	NA	NA	NA	NA	NA	NA
4	146467501	0.471698	0.455882	0.5	0.387755	0.446429	0.404762	0.378378	NA	NA	NA	NA	NA	0.482759	0.418605	0.38	0.357143	0.454545	0.488095	0.367347
4	146535574	NA	NA	NA	NA	NA	NA	NA	NA	NA	NA	NA	NA	0.375	NA	NA	NA	0.454545	0.3	0.277778
4	146537444	NA	NA	0.371429	NA	NA	NA	NA	NA	NA	NA	NA	0.5	0.353846	0.452055	0.454545	0.48	0.352941	0.409449	0.411215
4	146892577	0.472527	0.486726	0.445783	0.491379	0.486486	0.405063	0.481928	0.415584	0.472727	0.412371	0.465753	0.418605	0.333333	0.376623	0.419355	0.480769	0.457627	0.463415	0.453782
4	146892610	NA	NA	0.5	0.495652	0.474576	0.477778	0.450549	0.442953	0.484472	0.472727	0.4375	0.333333	0.383333	0.38806	0.460674	0.479167	0.387097	0.5	0.477876
4	146892661	NA	NA	NA	NA	NA	NA	NA	NA	NA	NA	NA	NA	NA	0.4	0.375	0.444444	NA	NA	NA
4	146892714	0.386364	0.433333	0.489796	0.473684	0.394737	0.454545	0.296296	0.432836	0.472973	0.5	0.433962	0.473684	0.4	NA	NA	NA	0.275862	0.5	0.472727
4	146893855	0.382353	0.401361	0.484536	0.479452	0.406452	0.405594	0.402299	0.441748	0.425	0.325758	0.43949	0.402985	0.477612	0.423423	0.367188	0.473684	0.413793	0.442748	0.461538
4	146893926	0.333333	0.490909	0.380952	0.393939	0.482143	0.40625	0.32	0.434783	0.40678	0.4	0.463415	0.486486	0.357143	0.413793	0.382353	0.388889	0.5	0.419355	0.324324
4	147059063	NA	NA	0.428571	NA	NA	NA	NA	NA	NA	NA	NA	NA	NA	NA	0.411765	0.222222	NA	NA	NA
4	147059097	0.25	0.0909091	NA	NA	NA	NA	NA	NA	NA	NA	NA	NA	NA	NA	NA	NA	NA	NA	NA
4	147059119	0.4	0.333333	NA	0.5	0.375	NA	0.333333	NA	NA	NA	NA	NA	NA	NA	NA	NA	NA	NA	NA
4	147176779	NA	0.25	NA	NA	NA	NA	NA	NA	NA	NA	NA	NA	NA	NA	NA	NA	NA	NA	NA
4	147178538	NA	NA	0.5	NA	NA	NA	NA	NA	NA	NA	NA	NA	0.2	NA	NA	NA	NA	0.266667	0.5
4	147178543	NA	NA	0.5	NA	NA	NA	NA	NA	NA	NA	NA	NA	NA	NA	0.166667	0.4	NA	NA	NA
4	147178799	NA	NA	0.333333	NA	0.428571	0.5	NA	NA	NA	NA	NA	NA	NA	NA	NA	NA	NA	NA	NA
4	147179483	NA	NA	NA	NA	NA	NA	NA	0.35689	0.379913	0.361963	0.318182	NA	NA	NA	NA	NA	NA	NA	NA
4	147224861	NA	NA	NA	NA	NA	NA	NA	0.388889	0.439024	0.472868	0.477987	0.489362	0.493506	0.362963	0.453125	0.38	0.39604	0.459119	0.333333
4	147332552	NA	NA	NA	NA	NA	NA	NA	NA	NA	NA	NA	NA	0.277778	NA	NA	NA	0.285714	0.315068	0.320755
4	147332877	0.390625	0.466102	0.5	NA	NA	NA	NA	NA	NA	NA	NA	0.422222	0.436364	0.365385	0.382716	NA	0.473684	0.445946	0.458824
4	147507547	0.228571	0.261538	0.391304	0.291667	0.291667	0.419355	0.459459	NA	NA	NA	NA	NA	0.458333	0.5	0.285714	NA	0.333333	0.338983	0.243902
4	147507591	NA	NA	NA	0.271429	0.304348	0.474576	0.28125	NA	NA	NA	NA	NA	0.466667	0.425532	0.285714	0.264706	0.428571	0.362637	0.212121
4	147507621	NA	NA	NA	0.253521	0.280702	0.421875	0.236364	NA	NA	NA	NA	NA	0.372093	0.372549	0.274194	0.264706	0.451613	0.317647	0.163636
4	147507665	NA	NA	0.307692	0.296296	0.363636	0.275862	0.2	NA	NA	NA	NA	NA	0.185185	NA	NA	NA	0.363636	NA	0.185185
4	147507669	NA	NA	0.333333	0.271186	0.315789	0.32	0.205882	NA	NA	NA	NA	NA	0.2	NA	NA	NA	0.4	NA	0.138889
4	147510725	0.5	0.476923	0.421053	0.325581	0.4375	0.325	0.5	0.474359	0.471698	0.42	0.333333	0.384615	0.5	0.428571	0.297297	0.473684	0.388889	0.489796	0.411765
4	147510773	0.333333	0.216216	0.395833	NA	NA	NA	NA	0.377358	0.385714	0.412698	0.25	NA	NA	NA	NA	NA	NA	NA	NA
4	147512283	NA	NA	0.368421	NA	NA	NA	NA	0.37037	NA	0.314286	NA	NA	NA	NA	NA	NA	NA	NA	NA
4	147512288	NA	NA	NA	NA	NA	NA	NA	0.362069	NA	0.341463	NA	0.461538	NA	NA	NA	NA	NA	NA	NA
4	147512322	0.433333	0.349206	NA	0.255814	0.4	0.351852	0.340909	NA	NA	NA	NA	NA	NA	0.342857	0.333333	0.272727	NA	NA	NA
4	147512325	NA	NA	0.3	NA	NA	NA	NA	0.314607	0.233333	0.403846	0.276596	NA	NA	NA	NA	NA	NA	NA	NA
4	147512340	NA	NA	0.276596	NA	NA	NA	NA	NA	NA	NA	NA	NA	NA	NA	NA	NA	NA	NA	NA
4	147512369	NA	NA	0.352941	NA	NA	NA	NA	NA	NA	NA	NA	NA	NA	NA	NA	NA	NA	NA	NA
4	147512406	NA	NA	0.36	NA	NA	NA	NA	NA	NA	NA	NA	NA	NA	0.423529	0.366337	0.40625	NA	NA	NA
4	147512408	NA	NA	0.37	NA	NA	NA	NA	NA	NA	NA	NA	NA	NA	0.423529	0.36	0.40625	NA	NA	NA
4	147512439	NA	NA	0.361702	NA	NA	NA	NA	NA	NA	NA	NA	NA	NA	0.369048	0.415094	0.357143	NA	NA	NA
4	147512483	NA	NA	0.375	NA	NA	NA	NA	0.368984	0.37931	0.376147	0.362205	NA	NA	0.356164	0.395349	0.28	NA	NA	NA
4	147512510	NA	NA	NA	NA	NA	NA	NA	0.338983	0.344828	0.326531	0.272727	0.297297	NA	0.373134	0.3875	0.229167	NA	NA	NA
4	147512528	NA	NA	NA	NA	NA	NA	NA	NA	NA	NA	NA	0.363636	NA	0.435484	0.324675	0.264151	NA	NA	NA
4	147581328	0.439024	0.486842	0.348837	0.446429	0.456522	0.470588	0.454545	0.460674	0.492308	0.474576	0.471429	0.352941	0.4	NA	NA	NA	0.461538	0.491803	0.466667
4	147583197	0.446809	0.442105	NA	0.493671	0.414286	0.4375	0.453125	0.448276	0.421569	0.491228	0.385714	0.428571	0.466667	0.470588	0.491803	0.5	0.48	0.428571	0.443038
4	147613029	0.46875	0.4375	0.405405	NA	NA	NA	NA	NA	NA	NA	NA	0.333333	NA	0.459459	0.357143	NA	NA	NA	NA
4	147613220	0.47619	0.493506	0.469388	0.419753	0.45	0.34375	0.457627	0.46875	0.314815	0.469388	0.45679	0.214286	NA	NA	NA	NA	NA	NA	NA
4	147613229	0.5	0.486842	0.479167	0.392405	0.408451	0.3	0.438596	0.450549	0.320755	0.488372	0.457831	0.16	0.414634	0.4	0.447368	0.483871	0.48	0.424658	0.391304
4	147613318	NA	NA	NA	0.484375	0.316667	0.365854	0.491228	0.448598	0.428571	0.413043	0.47561	NA	0.4	0.3	0.5	0.458333	NA	0.337079	0.306122
4	147613528	0.484848	0.48913	NA	0.428571	0.483871	0.344828	0.37037	0.425287	0.480769	0.444444	0.454545	0.47619	NA	0.3	0.410256	0.384615	NA	NA	NA
4	147613577	0.444444	0.416667	0.473684	NA	NA	NA	NA	NA	NA	NA	NA	NA	0.333333	NA	NA	NA	NA	0.391892	0.367347
4	147613578	0.444444	0.406977	0.5	NA	NA	NA	NA	NA	NA	NA	NA	NA	0.342857	NA	NA	NA	NA	0.39726	0.354167
4	147613775	NA	NA	0.333333	NA	NA	NA	NA	NA	NA	NA	NA	NA	0.305556	NA	NA	NA	0.235294	0.333333	0.26087
4	147613813	NA	NA	NA	NA	NA	NA	NA	0.494382	0.376623	0.44898	0.420455	NA	0.342857	NA	NA	NA	0.45	0.341463	0.333333
4	147613814	NA	NA	NA	NA	NA	NA	NA	0.494505	0.384615	0.44898	0.426966	NA	0.382353	NA	NA	NA	0.45	0.353659	0.333333
4	147613836	0.421053	0.459459	0.444444	NA	NA	NA	NA	0.477778	0.425	0.481481	0.481481	NA	0.410256	0.283333	0.272727	0.466667	0.473684	0.364706	0.375
4	147615437	NA	NA	NA	NA	NA	NA	NA	NA	NA	NA	NA	0.5	NA	NA	NA	NA	NA	NA	NA
4	147674273	NA	NA	0.405405	0.311321	0.423913	0.383333	0.291667	NA	NA	NA	NA	NA	NA	NA	NA	NA	NA	NA	NA
4	147674329	0.395604	0.322314	0.411765	0.35	0.408759	0.348837	0.311828	NA	NA	NA	NA	0.439024	0.445545	0.411111	0.309524	0.358491	0.409091	0.4	0.340909
4	147674442	0.38	NA	NA	NA	NA	NA	NA	NA	NA	NA	NA	NA	0.395604	NA	NA	NA	0.409091	NA	0.425926
4	147674549	NA	NA	NA	0.485294	0.458824	0.396226	0.213483	NA	NA	NA	NA	NA	0.235294	NA	NA	NA	0.2	0.285714	0.484536
4	147675946	NA	NA	NA	NA	NA	NA	NA	NA	NA	NA	NA	NA	NA	0.280702	0.327586	0.37931	NA	NA	NA
4	147755594	0.419355	0.396825	NA	0.346154	0.378788	0.318182	0.309524	NA	NA	NA	NA	NA	NA	0.285714	0.295455	0.333333	NA	NA	NA
4	147756303	NA	NA	NA	0.421053	0.1875	0.428571	0.2	NA	NA	NA	NA	NA	NA	NA	NA	NA	NA	NA	NA
4	147761148	0.4	0.451613	0.388889	NA	NA	NA	NA	0.411765	0.393939	0.428571	0.392857	NA	NA	NA	NA	NA	NA	NA	NA
4	148154477	NA	NA	NA	0.368421	NA	NA	NA	NA	NA	NA	NA	NA	NA	NA	NA	NA	NA	NA	NA
4	149127441	0.416667	NA	NA	NA	NA	NA	NA	NA	NA	NA	NA	NA	NA	NA	NA	NA	NA	NA	NA
4	149399274	NA	NA	0.3125	NA	NA	NA	NA	0.392857	0.304348	0.272727	0.304348	NA	NA	NA	NA	NA	NA	NA	NA
4	150513797	NA	NA	NA	NA	0.384615	0.16	NA	0.5	0.142857	NA	NA	NA	NA	NA	NA	NA	NA	NA	NA
4	150513883	NA	NA	NA	NA	NA	0.285714	0.422222	NA	NA	NA	NA	NA	NA	NA	NA	NA	NA	NA	NA
4	150513928	NA	NA	NA	0.241379	0.289474	0.447368	0.493506	NA	NA	NA	NA	NA	0.4375	0.386139	0.317757	0.423077	0.5	0.473684	0.486486
4	152034962	NA	NA	NA	NA	NA	NA	0.285714	NA	NA	NA	NA	NA	NA	NA	NA	NA	NA	NA	NA
4	152327408	NA	NA	NA	NA	NA	NA	NA	NA	NA	0.25	NA	NA	NA	NA	NA	NA	NA	NA	NA
4	152377125	NA	NA	0.382353	0.481481	0.389831	0.489796	0.419355	NA	NA	NA	NA	0.37931	0.419355	NA	NA	NA	NA	NA	NA
4	152378310	NA	NA	NA	NA	NA	NA	NA	NA	NA	NA	NA	NA	0.4	NA	NA	NA	0.25	0.5	NA
4	154983615	NA	0.423077	NA	NA	NA	NA	NA	NA	NA	NA	NA	0.375	NA	NA	NA	NA	NA	NA	NA
4	155093173	NA	NA	NA	0.369565	0.474576	0.488372	0.44	NA	NA	NA	NA	0.391304	NA	NA	NA	NA	NA	NA	NA
5	3673201	NA	NA	NA	NA	0.368421	NA	NA	NA	NA	NA	NA	NA	NA	NA	NA	NA	NA	NA	NA
5	3704467	NA	NA	NA	NA	0.375	NA	NA	NA	NA	NA	NA	NA	NA	NA	NA	NA	NA	NA	NA
5	5748908	NA	NA	NA	NA	NA	NA	NA	NA	NA	NA	NA	NA	NA	NA	NA	NA	NA	NA	0.5
5	14911315	NA	NA	0.269231	NA	NA	NA	NA	NA	NA	NA	NA	NA	NA	NA	NA	NA	NA	NA	NA
5	14914768	0.263158	0.5	0.492754	0.5	0.414141	0.493333	0.41791	0.495798	0.408696	0.444444	0.481928	0.408163	0.464286	0.486111	0.409091	0.45	0.482759	0.488889	0.388889
5	14914799	NA	NA	NA	0.439394	0.364706	0.434783	0.347826	0.35	0.258065	0.327273	0.462687	NA	NA	NA	NA	NA	NA	NA	NA
5	14914890	NA	0.296296	NA	0.282051	0.307692	0.151515	0.222222	NA	NA	NA	NA	NA	NA	NA	NA	NA	NA	NA	NA
5	14934002	NA	NA	NA	NA	NA	NA	NA	NA	NA	NA	NA	NA	NA	NA	NA	NA	0.25	0.333333	0.3
5	14934054	NA	NA	NA	NA	NA	NA	NA	NA	NA	NA	NA	NA	NA	NA	0.266667	0.375	NA	NA	NA
5	14974518	NA	NA	NA	NA	NA	NA	NA	NA	NA	NA	NA	0.333333	NA	0.5	0.333333	NA	NA	NA	NA
5	15029471	0.473684	0.428571	0.363636	0.466667	0.466667	0.45	0.466667	0.492063	0.444444	0.382979	0.435897	0.434783	NA	0.5	0.435897	0.482759	NA	NA	NA
5	15473091	0.418919	0.446602	0.440678	0.438095	0.353982	0.459184	0.484375	0.444444	0.386139	0.491071	0.428571	0.492537	0.415094	0.5	0.494118	0.175	0.368421	0.377358	0.488372
5	15529133	NA	NA	NA	NA	NA	NA	NA	NA	NA	NA	NA	NA	NA	0.214876	0.378788	0.28125	NA	NA	NA
5	15578476	0.333333	0.478261	0.272727	0.4	0.47619	0.47619	0.461538	0.459459	0.4	0.461538	0.470588	0.3	NA	NA	NA	NA	NA	NA	NA
5	15620302	0.444444	0.45	0.5	0.461538	0.421053	0.45	0.40625	0.462687	0.489796	0.348837	0.46875	0.363636	NA	NA	NA	NA	NA	NA	NA
5	15710862	0.433333	0.433962	0.47619	0.439024	0.491525	0.372549	0.5	0.414286	0.426471	0.470588	0.326531	0.333333	0.470588	0.375	0.363636	0.466667	0.489796	0.339623	0.409091
5	15710874	0.433333	0.468085	0.454545	0.452381	0.48	0.369565	0.416667	0.40625	0.465517	0.466667	0.3	0.34375	0.482759	0.357143	0.324324	0.357143	0.47619	0.3125	0.371429
5	15710891	0.448276	0.44898	NA	0.487805	0.444444	0.368421	0.346154	0.396226	0.469388	0.487805	0.315789	0.387097	NA	0.461538	0.40625	0.352941	NA	NA	NA
5	21515876	NA	NA	NA	NA	NA	NA	NA	0.416667	0.411765	0.428571	0.4375	NA	NA	NA	NA	NA	NA	NA	NA
5	24533607	NA	NA	NA	0.466667	0.4	0.272727	0.470588	NA	NA	NA	NA	NA	NA	NA	NA	NA	NA	NA	NA
5	25950723	NA	NA	NA	NA	NA	NA	NA	NA	NA	NA	NA	NA	0.48	NA	NA	NA	0.257143	0.40625	0.25
5	25950852	NA	NA	NA	NA	NA	NA	NA	NA	NA	NA	NA	NA	NA	0.319149	0.367347	0.423077	NA	NA	NA
5	25950936	NA	NA	0.285714	NA	NA	NA	NA	NA	NA	NA	NA	0.296296	NA	NA	NA	NA	NA	NA	NA
5	25969747	NA	NA	0.363636	NA	NA	NA	NA	NA	NA	NA	NA	NA	NA	NA	NA	NA	NA	NA	NA
5	25969769	NA	NA	NA	NA	NA	NA	NA	NA	NA	NA	NA	NA	0.428571	NA	NA	NA	0.272727	0.333333	0.190476
5	25969827	NA	NA	NA	NA	NA	NA	NA	NA	NA	NA	NA	NA	0.357143	NA	NA	NA	0.384615	0.363636	0.302326
5	26000324	0.333333	0.478873	0.45	0.434783	0.432432	0.486842	0.365385	0.387755	0.466667	0.492958	0.428571	0.472222	0.439024	0.45	0.454545	0.297297	0.5	0.384615	0.396825
5	26004677	NA	NA	0.434211	NA	NA	NA	NA	0.430657	0.492308	0.454545	0.485714	NA	0.5	0.469388	0.472222	0.363636	0.421053	0.435644	0.414634
5	26034906	0.485714	0.470588	0.447368	0.5	0.40678	0.48	0.441176	0.42623	0.473684	0.489362	0.35	0.5	NA	NA	NA	NA	NA	NA	NA
5	26035803	0.4	0.326087	0.472222	0.447368	0.478261	0.481481	0.441176	0.492308	0.5	0.46	0.444444	0.47619	NA	NA	NA	NA	NA	NA	NA
5	26035849	0.490909	0.457627	NA	0.360656	0.453333	0.44898	0.36	0.5	0.5	0.455882	0.5	0.466667	NA	0.478261	0.463415	0.363636	NA	NA	NA
5	26035916	NA	NA	NA	0.244898	0.419048	0.391892	0.5	NA	NA	NA	NA	NA	NA	NA	NA	NA	NA	NA	NA
5	26036861	NA	NA	NA	NA	NA	NA	NA	NA	NA	NA	NA	NA	NA	0.2	0.363636	NA	NA	NA	NA
5	26086370	NA	NA	0.36	NA	NA	NA	NA	NA	NA	NA	NA	0.454545	NA	NA	NA	NA	NA	NA	NA
5	26089216	NA	NA	NA	0.421053	0.421875	0.42623	0.466667	NA	NA	NA	NA	NA	NA	NA	NA	NA	NA	NA	NA
5	27501274	NA	NA	NA	NA	NA	NA	NA	NA	NA	NA	NA	NA	NA	0.33	0.310811	0.323529	NA	NA	NA
5	27501439	NA	NA	NA	NA	NA	NA	NA	NA	NA	NA	NA	NA	NA	NA	NA	0.181818	NA	NA	NA
5	28465013	0.307692	NA	NA	NA	NA	NA	NA	NA	NA	NA	NA	NA	0.3	NA	NA	NA	NA	NA	NA
5	31137460	NA	0.5	NA	0.4	0.461538	0.5	0.357143	NA	0.44	NA	NA	0.333333	NA	NA	NA	NA	NA	NA	NA
5	31200479	0.403101	0.464052	0.431034	0.49697	0.466292	0.458904	0.333333	0.342391	0.39521	0.460123	0.417582	0.4	0.474359	0.42963	0.472973	0.428571	0.451613	0.391566	0.465517
5	33431543	0.410714	0.397059	NA	NA	NA	NA	NA	NA	NA	NA	NA	NA	NA	NA	NA	NA	NA	NA	NA
5	35611056	NA	NA	NA	NA	NA	NA	NA	NA	NA	NA	NA	0.375	NA	NA	NA	NA	NA	NA	NA
5	36630471	NA	NA	NA	NA	NA	NA	NA	0.300613	NA	NA	0.474359	NA	NA	0.444444	NA	NA	NA	NA	NA
5	36661217	NA	0.286957	NA	NA	NA	NA	NA	NA	NA	NA	NA	NA	NA	NA	NA	NA	NA	NA	NA
5	37421792	NA	NA	NA	NA	NA	NA	NA	NA	NA	NA	NA	NA	NA	0.25	NA	NA	NA	NA	NA
5	38205860	NA	NA	NA	NA	NA	NA	NA	NA	NA	NA	NA	NA	0.428571	NA	NA	NA	NA	NA	NA
5	41703536	0.3125	0.333333	NA	NA	NA	NA	NA	NA	NA	NA	NA	NA	NA	NA	NA	NA	NA	NA	NA
5	65422616	NA	NA	NA	NA	NA	NA	NA	NA	NA	NA	NA	NA	NA	NA	0.5	NA	NA	NA	NA
5	67622570	NA	NA	NA	0.45	0.5	0.354839	0.470588	NA	NA	NA	NA	NA	NA	NA	NA	NA	NA	NA	NA
5	71014638	NA	NA	NA	NA	0.333333	NA	0.5	NA	NA	NA	NA	NA	NA	NA	NA	NA	NA	NA	NA
5	73657639	NA	NA	NA	NA	NA	NA	NA	NA	NA	NA	NA	NA	NA	NA	NA	NA	NA	0.4	0.357143
5	76141029	0.4	NA	NA	NA	NA	NA	NA	NA	NA	NA	NA	NA	NA	NA	NA	NA	NA	NA	NA
5	77205378	NA	NA	NA	0.4	0.433962	0.456522	0.47619	NA	NA	NA	NA	NA	NA	NA	NA	NA	NA	NA	NA
5	77407493	NA	NA	NA	NA	NA	NA	NA	0.283784	0.2	0.230769	0.152174	NA	NA	NA	NA	NA	NA	NA	NA
5	89445251	0.307692	NA	NA	NA	NA	NA	NA	NA	NA	NA	NA	NA	NA	NA	NA	NA	NA	NA	NA
5	92409197	0.5	0.263158	NA	NA	NA	NA	NA	NA	NA	NA	NA	NA	NA	0.5	0.25	NA	NA	NA	NA
5	92411116	NA	0.333333	NA	NA	NA	NA	NA	NA	NA	NA	NA	NA	NA	NA	NA	NA	NA	NA	NA
5	98931989	NA	NA	NA	NA	NA	NA	NA	NA	NA	NA	NA	0.3	NA	NA	NA	NA	NA	NA	NA
5	103589967	NA	NA	NA	NA	NA	NA	0.333333	NA	NA	NA	NA	NA	NA	NA	NA	NA	NA	NA	NA
5	105290797	NA	NA	NA	NA	NA	NA	NA	NA	NA	NA	NA	NA	NA	0.461538	0.458333	0.4	NA	NA	NA
5	105293751	NA	NA	NA	NA	NA	NA	NA	0.5	NA	0.5	NA	NA	NA	NA	NA	NA	NA	NA	NA
5	105886290	NA	NA	NA	0.431373	0.459459	0.375	0.315789	NA	NA	NA	NA	NA	NA	NA	NA	NA	NA	NA	NA
5	107402897	NA	NA	NA	NA	NA	NA	NA	NA	NA	NA	NA	NA	NA	NA	0.416667	NA	NA	NA	NA
5	107868182	NA	NA	0.5	NA	NA	NA	NA	NA	NA	NA	NA	NA	NA	NA	NA	NA	NA	NA	NA
5	110136440	NA	0.454545	NA	NA	NA	NA	NA	NA	NA	NA	NA	NA	NA	NA	NA	NA	NA	NA	NA
5	110377998	NA	NA	NA	NA	0.230769	NA	NA	NA	NA	NA	NA	NA	NA	NA	NA	NA	NA	NA	NA
5	118741790	NA	NA	NA	NA	NA	NA	0.3	NA	NA	NA	NA	NA	NA	NA	NA	NA	NA	NA	NA
5	120436253	NA	NA	NA	NA	NA	NA	NA	NA	NA	NA	NA	0.4	NA	NA	NA	NA	NA	NA	NA
5	120493028	NA	NA	NA	NA	NA	NA	NA	NA	0.357143	0.380952	0.5	NA	NA	NA	NA	NA	NA	NA	NA
5	120733238	NA	0.357143	NA	NA	NA	NA	NA	NA	NA	NA	NA	NA	NA	NA	NA	NA	NA	NA	NA
5	120805422	NA	NA	NA	NA	NA	NA	NA	NA	NA	NA	NA	NA	0.4	NA	NA	NA	NA	NA	NA
5	120947986	NA	NA	NA	NA	0.230769	NA	NA	0.416667	0.333333	NA	NA	0.444444	NA	NA	0.285714	0.5	NA	NA	NA
5	121291338	NA	0.4	NA	NA	NA	NA	NA	NA	NA	NA	NA	NA	NA	NA	NA	NA	NA	NA	NA
5	123480400	0.166667	NA	NA	NA	NA	NA	NA	NA	NA	NA	NA	NA	NA	NA	NA	NA	NA	NA	NA
5	123998759	NA	NA	NA	NA	NA	NA	NA	NA	NA	NA	NA	0.4	NA	NA	NA	NA	NA	NA	NA
5	123998763	NA	NA	NA	NA	NA	NA	NA	NA	NA	NA	NA	0.4	NA	NA	NA	NA	NA	NA	NA
5	124577224	NA	0.5	NA	NA	NA	NA	NA	NA	NA	NA	NA	NA	NA	NA	NA	NA	NA	NA	NA
5	124608656	NA	NA	NA	NA	NA	NA	NA	NA	NA	NA	NA	NA	NA	NA	NA	NA	NA	NA	0.25
5	125503487	NA	NA	NA	NA	NA	NA	NA	NA	NA	NA	NA	NA	0.416667	NA	NA	NA	0.454545	0.5	0.411765
5	127616756	NA	0.411765	NA	0.291667	NA	0.444444	NA	NA	0.454545	0.214286	NA	NA	NA	NA	NA	NA	NA	0.333333	0.454545
5	129020892	NA	NA	NA	NA	NA	NA	NA	NA	NA	NA	NA	NA	0.139535	NA	NA	NA	0.413793	0.292035	0.378641
5	129020895	NA	NA	NA	NA	NA	NA	NA	NA	NA	NA	NA	NA	0.119048	NA	NA	NA	0.409091	0.272727	0.385321
5	129745313	NA	NA	NA	NA	NA	NA	NA	NA	0.277778	0.333333	0.333333	NA	NA	NA	NA	NA	NA	NA	NA
5	130000334	0.478261	0.36	0.411765	0.269231	0.4	0.310345	0.466667	0.4	0.36	NA	0.416667	0.388889	NA	0.47619	0.44	0.5	NA	NA	NA
5	130269113	NA	NA	NA	NA	NA	NA	NA	0.25	NA	NA	0.388889	NA	NA	NA	NA	NA	NA	0.411765	0.464286
5	131439376	0.4	NA	NA	NA	NA	NA	NA	NA	NA	NA	NA	NA	NA	NA	NA	NA	NA	NA	NA
5	131466153	NA	NA	NA	NA	NA	NA	NA	NA	NA	NA	NA	NA	NA	NA	NA	NA	0.375	NA	0.357143
5	134225843	NA	NA	NA	NA	0.333333	0.222222	NA	NA	NA	NA	NA	NA	NA	NA	NA	NA	NA	NA	NA
5	135221926	NA	NA	NA	0.307692	NA	NA	0.5	NA	NA	NA	NA	NA	NA	NA	NA	NA	NA	NA	NA
5	136778904	NA	NA	NA	NA	NA	NA	NA	NA	NA	NA	NA	NA	NA	0.222222	0.384615	0.5	NA	NA	NA
5	137071356	NA	NA	NA	NA	0.4	NA	0.25	NA	NA	NA	NA	NA	NA	NA	NA	NA	NA	NA	NA
5	137152641	0.351351	0.2	0.44898	NA	NA	NA	NA	NA	NA	NA	NA	0.258065	NA	NA	0.473684	0.208333	0.386364	0.403226	NA
5	137152663	0.209302	0.352273	0.447368	NA	NA	NA	NA	NA	NA	NA	NA	NA	NA	NA	NA	NA	NA	NA	NA
5	137152664	0.253333	0.428571	NA	0.457143	0.409091	NA	0.394737	NA	NA	NA	NA	NA	NA	NA	NA	NA	NA	NA	NA
5	137152666	NA	NA	0.410256	0.285714	0.495495	0.243478	NA	NA	NA	NA	NA	NA	0.380952	0.333333	0.4375	0.272727	0.266667	0.372093	0.446809
5	137152698	NA	NA	0.426829	NA	NA	NA	NA	NA	NA	NA	NA	NA	NA	NA	0.5	NA	NA	0.38	0.476923
5	137152765	0.452489	0.453125	0.423256	0.457971	0.354571	0.490506	0.430052	NA	NA	NA	NA	0.283721	NA	NA	0.467213	NA	NA	NA	NA
5	137152770	NA	NA	NA	NA	NA	NA	NA	NA	NA	NA	0.468571	NA	NA	NA	NA	NA	NA	NA	NA
5	137152775	NA	NA	NA	0.256338	0.413115	0.469925	0.391026	0.408304	0.491289	0.31068	0.465909	0.255144	NA	0.433673	0.377049	0.383333	NA	NA	NA
5	137152783	NA	NA	NA	NA	NA	NA	NA	0.388013	0.468013	0.282407	0.458564	0.257384	NA	0.408377	0.336585	0.40678	NA	NA	NA
5	137152812	NA	NA	NA	NA	NA	NA	NA	NA	NA	NA	0.497175	NA	NA	NA	NA	NA	NA	NA	NA
5	137152813	0.44385	0.464115	0.468354	0.328063	0.203947	0.44856	0.415493	NA	NA	NA	NA	0.34127	0.0379747	0.0535714	0.416667	0.107143	0.389423	0.384615	0.265957
5	137152889	0.472081	0.337563	0.332237	0.431624	0.495536	0.317784	0.29927	NA	NA	NA	NA	0.341837	0.338889	NA	NA	NA	0.492063	0.482301	0.439394
5	137152891	0.478947	0.241645	0.273649	NA	NA	NA	NA	NA	NA	NA	NA	0.230769	0.342541	NA	NA	NA	0.486339	0.469484	0.443299
5	137152917	0.486188	0.305136	0.336032	0.488479	0.47619	0.315985	0.304029	NA	NA	NA	NA	0.311111	0.325444	0.39322	0.471111	0.419643	0.477612	0.497512	0.488506
5	137152942	0.426752	0.319838	0.326425	0.436464	0.484127	0.267943	0.388626	NA	NA	NA	NA	0.369128	0.333333	NA	NA	NA	0.453039	0.439306	0.410596
5	137165968	NA	NA	NA	0.5	0.442857	0.491228	0.465116	NA	NA	NA	NA	NA	NA	NA	NA	NA	NA	NA	NA
5	137179304	0.43	0.490798	0.464286	0.45	0.437956	0.469565	0.447368	0.416667	0.421875	0.495652	0.493506	0.442623	0.483333	0.466667	0.456897	0.468085	0.378049	0.398551	0.47619
5	137179992	0.444444	0.457746	0.5	0.448598	0.435714	0.469388	0.453333	0.485714	0.481481	0.470085	0.480263	NA	0.432432	0.485437	0.493976	0.454545	0.471264	0.393443	0.419355
5	137180055	0.413462	0.457143	0.484536	0.440945	0.459627	0.469565	0.423529	0.447205	0.473333	0.5	0.484277	0.359375	0.493333	0.432692	0.489583	0.465116	0.455556	0.353448	0.463235
5	137180070	0.428571	0.472222	0.5	0.438462	0.460606	0.47619	0.430108	0.452703	0.43871	0.496241	0.467532	0.391304	0.418919	0.456311	0.480769	0.5	0.489362	0.358491	0.480916
5	137180081	0.40708	0.477124	0.483146	0.439024	0.459119	0.468254	0.393617	0.41958	0.440994	0.488722	0.442029	0.449275	0.391892	0.466019	0.440367	0.47619	0.479592	0.345455	0.496124
5	137180181	0.489796	0.461078	0.5	0.5	0.493151	0.377622	0.494118	0.463277	0.387597	0.465278	0.436364	0.492958	0.457143	0.424528	0.471545	0.492063	0.43617	0.451128	0.448529
5	137180246	0.469565	0.491124	0.495652	0.443114	0.481013	0.471338	0.448598	0.489474	0.460123	0.441558	0.438889	0.453333	0.486486	0.413223	0.491667	0.37931	0.480769	0.480916	0.397163
5	137180281	0.471074	0.45283	0.429752	0.475904	0.484472	0.489051	0.444444	0.494565	0.467105	0.402685	0.441176	0.430556	0.478261	0.429688	0.415842	0.378788	0.484211	0.477941	0.366906
5	137180413	NA	NA	0.431034	NA	NA	NA	NA	NA	NA	NA	NA	NA	NA	NA	NA	NA	NA	NA	NA
5	137180419	NA	NA	0.45098	NA	NA	NA	NA	NA	NA	NA	NA	0.484848	NA	NA	NA	NA	NA	NA	NA
5	137180473	NA	NA	0	NA	NA	NA	NA	NA	NA	NA	NA	NA	NA	NA	NA	NA	NA	NA	NA
5	138173111	NA	NA	NA	0.25	0.444444	0.333333	NA	NA	NA	NA	NA	NA	NA	NA	NA	NA	NA	NA	NA
5	140427172	NA	NA	NA	NA	NA	NA	NA	NA	NA	NA	NA	NA	NA	NA	0.285714	NA	NA	NA	NA
5	140741515	NA	NA	NA	0.462687	0.392857	0.482759	0.363636	NA	NA	NA	NA	NA	0.44	NA	NA	NA	NA	NA	NA
5	143308189	NA	NA	NA	NA	NA	NA	NA	NA	NA	NA	NA	NA	0.4	NA	NA	NA	NA	NA	NA
5	144218469	NA	NA	NA	0.2	0.333333	NA	NA	NA	0.263158	0.315789	NA	NA	NA	NA	NA	NA	NA	NA	NA
5	145464974	0.333333	0.395349	NA	0.268293	0.363636	0.465116	0.333333	0.418919	0.342105	0.489796	0.384615	NA	NA	NA	NA	NA	NA	NA	NA
5	145464982	0.310345	0.372549	NA	0.346939	0.394737	0.477273	0.285714	0.407895	0.365854	0.490566	0.42623	NA	NA	NA	NA	NA	NA	NA	NA
5	145464986	0.3	0.392157	NA	0.346154	0.4	0.488372	0.285714	0.405063	0.357143	0.490909	0.435484	NA	NA	NA	NA	NA	NA	NA	NA
5	145465038	0.166667	0.338028	NA	NA	NA	NA	NA	0.409524	0.305556	0.4	0.316456	NA	NA	NA	NA	NA	NA	NA	NA
5	145465083	0.186047	0.30303	NA	NA	NA	NA	NA	0.443396	0.272727	0.333333	0.383333	NA	NA	NA	NA	NA	NA	NA	NA
5	145584520	NA	NA	NA	NA	NA	NA	NA	NA	NA	NA	NA	0.1875	NA	NA	NA	NA	NA	NA	NA
5	145584531	NA	NA	NA	NA	NA	NA	NA	NA	NA	NA	NA	0.166667	NA	NA	NA	NA	NA	NA	NA
5	145709229	NA	NA	0.357143	0.375	0.384615	0.375	0.4	0.484848	0.25	0.470588	0.333333	0.230769	NA	0.2	NA	0.285714	NA	NA	NA
5	145803739	NA	NA	NA	NA	NA	NA	NA	NA	NA	NA	NA	0.241379	NA	NA	NA	NA	NA	NA	NA
5	145803757	NA	NA	NA	NA	NA	NA	NA	NA	NA	NA	NA	0.307692	NA	NA	NA	NA	NA	NA	NA
5	145803767	0.482759	0.327869	NA	0.259259	0.262295	0.315789	0.212121	NA	NA	NA	NA	0.32	NA	NA	NA	NA	NA	NA	NA
5	145803778	NA	NA	NA	0.25	0.255319	0.314286	0.193548	NA	NA	NA	NA	0.380952	NA	NA	NA	NA	NA	NA	NA
5	145803784	NA	NA	NA	0.25641	0.304348	0.361111	0.225806	NA	NA	NA	NA	NA	NA	NA	NA	NA	NA	NA	NA
5	145803787	NA	NA	NA	0.277778	0.319149	0.352941	0.233333	NA	NA	NA	NA	NA	NA	NA	NA	NA	NA	NA	NA
5	145803804	NA	NA	NA	0.225806	0.351351	0.407407	0.285714	NA	NA	NA	NA	0.411765	NA	0.4	0.375	0.454545	NA	NA	NA
5	147576304	NA	NA	NA	NA	NA	NA	NA	0.4	NA	NA	0	NA	NA	NA	NA	NA	NA	NA	NA
5	149272330	NA	NA	NA	NA	NA	0.363636	NA	NA	NA	NA	NA	NA	NA	NA	NA	NA	NA	NA	NA
5	149523103	NA	NA	0.388889	NA	NA	NA	NA	NA	NA	NA	NA	NA	NA	NA	NA	NA	NA	NA	NA
6	3994124	NA	NA	NA	NA	0.428571	0.333333	0.454545	NA	NA	NA	NA	NA	NA	NA	NA	NA	NA	NA	NA
6	4518822	NA	NA	NA	NA	NA	NA	NA	NA	NA	NA	NA	NA	0.421053	NA	NA	NA	NA	NA	NA
6	4523067	NA	NA	NA	0.375	NA	0.3	NA	NA	NA	NA	NA	NA	NA	NA	NA	NA	NA	NA	NA
6	4754248	NA	NA	NA	NA	0.333333	NA	NA	NA	NA	NA	NA	NA	NA	NA	NA	NA	NA	NA	NA
6	4756476	0.346154	NA	NA	NA	NA	NA	NA	NA	NA	NA	NA	NA	NA	NA	NA	NA	NA	NA	NA
6	4756478	0.408163	NA	NA	NA	NA	NA	NA	0.348837	0.444444	0.323529	0.459016	NA	NA	NA	NA	NA	NA	NA	NA
6	4756488	NA	NA	NA	0.473684	0.419355	NA	NA	0.469136	0.396552	0.464789	0.385965	0.4	NA	NA	NA	NA	0.466667	NA	NA
6	4756490	NA	NA	NA	0.438596	0.380952	NA	NA	0.45	0.345455	0.486486	0.344828	0.36	NA	NA	NA	NA	0.433333	NA	NA
6	4756494	NA	NA	NA	0.392857	0.295082	NA	NA	NA	NA	NA	NA	0.296296	NA	NA	NA	NA	NA	NA	NA
6	4756495	NA	NA	NA	0.357143	0.290323	NA	NA	NA	NA	NA	NA	NA	NA	NA	NA	NA	NA	NA	NA
6	29169700	NA	NA	NA	NA	NA	NA	NA	NA	NA	NA	NA	NA	NA	NA	0.4	NA	NA	NA	0.25
6	30896108	NA	NA	NA	NA	0.275862	NA	NA	NA	NA	NA	NA	NA	NA	NA	NA	NA	NA	NA	NA
6	34308931	NA	NA	NA	NA	NA	NA	NA	NA	NA	NA	NA	NA	0.363636	0.333333	NA	NA	0.375	0.428571	0.388889
6	34308940	NA	NA	NA	NA	NA	NA	NA	NA	NA	NA	NA	NA	0.333333	NA	NA	NA	0.444444	0.391304	0.25
6	34875684	NA	NA	NA	0.294118	0.266667	NA	0.5	NA	NA	NA	NA	0.222222	NA	NA	NA	NA	NA	NA	NA
6	36862479	NA	NA	NA	NA	NA	NA	NA	NA	NA	NA	NA	NA	NA	NA	0.363636	0	NA	NA	NA
6	39487841	0.447368	0.451613	NA	NA	NA	NA	NA	0.467742	0.457143	0.381818	0.428571	NA	NA	NA	NA	NA	NA	NA	NA
6	39598377	NA	0.5	NA	NA	NA	NA	NA	NA	NA	NA	NA	NA	NA	NA	NA	NA	NA	NA	NA
6	40671217	NA	NA	0.5	NA	NA	NA	NA	NA	NA	NA	NA	NA	NA	NA	NA	NA	NA	NA	NA
6	41535123	NA	NA	NA	0.407407	0.350877	0.446429	0.439024	NA	NA	NA	NA	0.382353	NA	0.412698	0.405405	0.464286	NA	NA	NA
6	41616420	NA	NA	NA	NA	NA	NA	NA	NA	NA	NA	NA	NA	NA	NA	NA	NA	0.333333	0.333333	0.4
6	42322956	0.25	0.333333	NA	NA	NA	NA	NA	NA	NA	NA	NA	NA	NA	NA	NA	NA	NA	NA	NA
6	48463807	NA	NA	NA	NA	NA	NA	NA	NA	NA	NA	NA	NA	NA	NA	NA	NA	NA	0.4375	NA
6	71844779	NA	NA	NA	NA	0.5	NA	NA	NA	NA	NA	NA	NA	NA	NA	NA	NA	NA	NA	NA
6	82652174	0.363636	NA	NA	0.190476	0.45	NA	0.357143	NA	NA	NA	NA	NA	NA	NA	NA	NA	NA	NA	NA
6	83224780	NA	NA	0.3	NA	NA	0.363636	NA	NA	NA	NA	NA	NA	NA	NA	NA	NA	NA	NA	NA
6	83652298	NA	NA	NA	NA	NA	0.428571	NA	NA	NA	NA	NA	NA	NA	NA	NA	NA	NA	NA	NA
6	84073980	NA	0.416667	NA	NA	NA	NA	NA	NA	NA	NA	NA	NA	NA	NA	NA	NA	NA	NA	NA
6	84194250	NA	NA	NA	NA	NA	NA	NA	NA	NA	NA	NA	NA	NA	0.277778	0.4	NA	NA	NA	NA
6	85137116	NA	NA	NA	NA	NA	NA	NA	NA	NA	NA	0.363636	NA	NA	0.272727	NA	0.333333	NA	NA	NA
6	85701789	NA	NA	NA	NA	NA	NA	NA	NA	NA	NA	NA	NA	0.368421	NA	NA	NA	0.380952	0.448276	0.346154
6	90635434	NA	NA	NA	NA	NA	NA	NA	NA	NA	NA	NA	0.5	NA	NA	NA	NA	NA	NA	NA
6	90988183	NA	NA	0.307692	NA	NA	NA	NA	NA	NA	NA	NA	NA	NA	NA	NA	NA	NA	NA	NA
6	91042360	0.4	0.333333	NA	NA	NA	NA	NA	NA	NA	NA	NA	NA	NA	NA	NA	NA	NA	NA	NA
6	94606009	NA	NA	NA	NA	NA	NA	NA	NA	NA	NA	0.421053	NA	NA	NA	NA	NA	NA	NA	NA
6	95117365	NA	NA	NA	0.384615	NA	0.428571	NA	NA	NA	NA	NA	NA	NA	NA	NA	NA	NA	NA	NA
6	113076932	0.25	0.391304	NA	NA	NA	NA	NA	NA	NA	NA	NA	NA	NA	NA	NA	NA	NA	NA	NA
6	115561336	NA	NA	NA	NA	0.333333	0.454545	NA	NA	0.473684	0.294118	0.1875	0.428571	NA	NA	NA	NA	NA	NA	NA
6	115849741	NA	NA	NA	NA	NA	NA	NA	NA	NA	NA	NA	0.4	NA	NA	NA	NA	NA	NA	NA
6	120959124	NA	NA	NA	NA	NA	NA	NA	0.371429	0.4	0.48	0.444444	NA	NA	NA	NA	NA	NA	NA	NA
6	120959125	NA	NA	NA	NA	NA	NA	NA	0.382353	0.416667	0.48	0.48	NA	NA	NA	NA	NA	NA	NA	NA
6	122325385	NA	NA	NA	0.333333	0.333333	NA	NA	0.363636	NA	NA	NA	0	NA	NA	NA	NA	NA	NA	NA
6	124740447	NA	0.285714	NA	NA	NA	NA	NA	NA	NA	NA	NA	NA	NA	NA	0.285714	NA	NA	NA	NA
6	124932875	NA	NA	NA	NA	NA	NA	NA	0.4	NA	0.272727	NA	NA	NA	NA	NA	NA	NA	NA	NA
6	125179420	NA	NA	0	0.454545	0	0.5	0.4	NA	NA	NA	NA	NA	NA	NA	NA	NA	NA	NA	NA
6	125230469	NA	NA	NA	0.428571	NA	0.5	NA	NA	NA	NA	NA	NA	NA	NA	NA	NA	NA	NA	NA
6	128383728	NA	NA	NA	NA	NA	NA	NA	NA	0.45	NA	0.307692	NA	NA	NA	NA	NA	NA	NA	NA
6	130280435	NA	NA	NA	NA	0.25	NA	0.3	NA	NA	NA	NA	NA	NA	NA	NA	NA	NA	NA	NA
6	133106340	NA	NA	NA	NA	NA	NA	NA	NA	NA	NA	NA	NA	NA	0.428571	NA	NA	NA	NA	NA
7	4444948	0.4	0.307692	NA	NA	NA	NA	NA	NA	NA	NA	NA	NA	NA	NA	NA	NA	NA	NA	NA
7	4692757	NA	NA	0.285714	NA	NA	NA	NA	NA	NA	NA	NA	NA	NA	0.363636	NA	NA	NA	NA	NA
7	4937407	NA	NA	NA	NA	NA	NA	NA	NA	NA	NA	NA	0.5	NA	NA	NA	NA	NA	NA	NA
7	7002548	NA	NA	NA	NA	0.428571	NA	0.454545	NA	NA	NA	NA	NA	NA	NA	NA	NA	NA	NA	NA
7	12906195	NA	NA	NA	NA	NA	NA	NA	NA	NA	NA	NA	NA	0	NA	NA	NA	0.416667	0.4	0.333333
7	13261685	NA	NA	NA	NA	NA	NA	NA	0.333333	NA	0.5	0.166667	NA	NA	NA	NA	NA	NA	NA	NA
7	15397801	0.5	0.397727	0.459016	0.450704	0.4625	0.470588	0.491803	0.479167	0.4375	0.5	0.459459	0.387097	0.47619	0.5	0.462687	0.387097	0.45	0.473118	0.485714
7	15963325	NA	NA	NA	NA	NA	NA	NA	NA	NA	NA	NA	NA	0	NA	NA	NA	NA	0.375	NA
7	18890366	NA	NA	NA	NA	NA	NA	NA	NA	NA	NA	NA	NA	NA	0.333333	NA	NA	NA	NA	NA
7	19295580	NA	NA	NA	0.4375	0.428571	NA	NA	NA	NA	NA	NA	NA	NA	NA	NA	NA	NA	NA	NA
7	19375232	0.428571	0.384615	NA	NA	NA	NA	NA	NA	NA	NA	NA	NA	NA	NA	0.285714	NA	NA	NA	NA
7	24097896	NA	NA	NA	NA	0.3	NA	NA	NA	NA	NA	NA	NA	NA	NA	NA	NA	NA	NA	NA
7	24101471	NA	NA	NA	0.422764	0.413462	0.369369	0.320513	NA	NA	NA	NA	NA	NA	0.340909	0.322917	0.454545	NA	NA	NA
7	24101503	NA	NA	NA	0.427586	0.419847	0.392	0.417582	NA	NA	NA	NA	0.415584	NA	NA	NA	NA	NA	NA	NA
7	24101537	NA	NA	NA	0.410853	0.357724	0.393162	0.416667	NA	NA	NA	NA	0.411765	0.345455	NA	NA	NA	0.427083	0.352941	0.407767
7	24104775	0.336842	0.410714	0.43038	0.491803	0.441176	0.304348	0.396825	0.46281	0.492308	0.485075	0.446809	NA	0.482759	0.483333	0.438356	0.454545	0.435897	0.405405	0.495495
7	24104830	0.357143	0.436364	0.337838	0.346154	0.467105	0.424242	0.444444	0.462585	0.442748	0.475806	0.472868	0.44186	0.5	0.433333	0.457831	0.468085	0.402439	0.485714	0.482014
7	24104972	0.417722	0.45045	0.377778	0.443299	0.429825	0.396694	0.5	0.425532	0.439252	0.431579	0.355932	NA	0.488889	0.42268	0.426966	0.5	0.4	0.5	0.478723
7	24104995	0.488095	0.442623	0.360465	0.485149	0.484848	0.4	0.492754	0.450704	0.422764	0.447917	0.409091	NA	0.454545	0.4	0.484211	0.478261	0.414286	0.44898	0.49
7	24105180	0.494382	0.5	0.453608	0.458333	0.464052	0.424779	0.455882	0.484848	0.478261	0.422414	0.488372	0.483871	0.415385	0.457627	0.4	0.45098	0.48	0.470085	0.408
7	24105237	0.487179	0.491935	0.485149	0.496552	0.5	0.472727	0.436782	0.494118	0.428571	0.460938	0.419118	0.448276	0.493506	0.495868	0.485714	0.453125	0.486842	0.458647	0.435484
7	24105281	0.47619	0.5	0.475728	0.5	0.448276	0.411765	0.47191	0.480519	0.433333	0.468531	0.433566	0.436782	0.425	NA	NA	NA	0.428571	0.481481	0.392
7	24105336	0.48	0.496599	0.472727	0.448529	0.366412	0.475	0.434211	0.449438	0.48	0.491935	0.464968	0.441558	0.453488	0.443478	0.440678	0.491525	0.47561	0.433071	0.419118
7	24105708	0.45098	0.435714	0.475248	0.47619	0.466165	0.488189	0.453488	0.461078	0.404762	0.486726	0.465116	0.474359	0.459016	0.495327	0.445455	0.391304	0.415584	0.5	0.480315
7	24105828	0.443299	0.4375	0.48	0.491667	0.464052	0.450704	0.436782	0.444444	0.495935	0.47619	0.5	0.462687	0.415385	0.487603	0.474138	0.492308	0.464789	0.5	0.477612
7	24628979	NA	0.3125	NA	NA	NA	NA	NA	NA	NA	NA	NA	NA	NA	NA	NA	NA	NA	NA	NA
7	27156125	NA	NA	NA	NA	NA	NA	NA	NA	NA	NA	NA	NA	NA	NA	0.363636	NA	NA	NA	NA
7	27542052	0.230769	NA	NA	NA	NA	0.416667	0.4	NA	NA	NA	NA	0.333333	NA	0.454545	0.384615	NA	NA	NA	NA
7	28393618	NA	NA	NA	0.263158	NA	0.428571	0.363636	NA	NA	NA	NA	NA	NA	NA	NA	NA	NA	NA	NA
7	29324065	NA	NA	NA	NA	NA	NA	NA	0.473684	0.266667	NA	NA	NA	NA	NA	NA	0.428571	NA	NA	NA
7	30481612	NA	NA	NA	NA	NA	NA	NA	NA	NA	NA	NA	NA	NA	0.26087	0.294118	0.333333	NA	NA	NA
7	30562285	NA	NA	NA	NA	NA	NA	NA	0.5	NA	NA	NA	NA	NA	NA	NA	NA	NA	NA	NA
7	34230049	NA	NA	NA	NA	NA	NA	NA	0.40625	0.380952	NA	0.380952	0.333333	NA	NA	NA	NA	0.5	0.411765	0.388889
7	35642215	NA	NA	NA	NA	NA	NA	NA	0.466667	NA	NA	0.277778	NA	NA	NA	NA	NA	NA	NA	0.375
7	35722636	NA	NA	NA	NA	NA	NA	NA	NA	NA	NA	NA	NA	NA	0.4	NA	0.4	NA	NA	NA
7	38106349	0.222222	NA	NA	NA	NA	NA	NA	NA	NA	NA	NA	NA	NA	NA	NA	NA	NA	NA	NA
7	38449589	0.461538	0.488889	0.430769	0.5	0.47191	0.495146	0.446429	0.495868	0.445652	0.487805	0.485149	0.488372	0.409091	0.430556	0.465909	0.5	0.433333	0.463768	0.472973
7	38449601	0.47619	0.476636	0.442857	0.477273	0.5	0.486726	0.447761	0.479675	0.401786	0.470588	0.495413	0.428571	0.44	0.426829	0.453608	0.487179	0.441176	0.448718	0.476744
7	38449619	0.438202	0.434783	0.479452	0.5	0.471545	0.492537	0.402299	0.462585	0.478261	0.476636	0.491525	0.5	0.45283	0.474227	0.446429	0.48	0.423913	0.485149	0.5
7	38519610	0.40625	0.490909	0.481481	0.461538	0.466667	0.465116	0.32	0.38	0.474576	0.4	0.461538	0.485714	0.421053	0.465116	0.425	0.368421	0.451613	0.44186	0.454545
7	38519625	0.481481	0.474576	0.5	0.418605	0.48	0.394737	0.222222	0.375	0.5	0.419355	0.5	0.484848	0.473684	0.439024	0.484848	0.375	0.419355	0.416667	0.461538
7	38519674	NA	NA	0.428571	0.482759	0.439024	0.36	0.214286	0.491228	0.485714	0.5	0.461538	0.5	0.294118	0.375	0.37931	0.5	0.444444	0.361111	0.447368
7	38519734	NA	NA	0.4375	0.428571	0.5	0.5	0.454545	0.46875	0.3	0.368421	0.25	0.357143	NA	0.411765	0.25	0.285714	0.4	0.375	0.45
7	38520007	NA	NA	0.490566	0.493333	0.454545	0.465753	0.340909	NA	NA	NA	NA	0.378378	0.46875	0.408163	0.489362	0.423077	0.380952	0.5	0.363636
7	38520414	0.460317	0.457143	0.491525	NA	NA	NA	NA	0.391753	0.493827	0.411765	0.430108	0.4375	NA	NA	NA	NA	NA	NA	NA
7	38520435	NA	NA	0.435484	0.402985	0.460784	0.407407	0.491525	0.351648	0.461538	0.409639	0.436782	NA	NA	NA	NA	NA	NA	NA	NA
7	38520757	NA	NA	NA	NA	NA	NA	NA	0.25	0.372881	0.327273	0.384615	0.348837	NA	NA	NA	NA	NA	NA	NA
7	38522643	NA	NA	NA	NA	NA	NA	NA	NA	NA	NA	NA	NA	0.387097	NA	NA	NA	0.347826	0.385714	0.298507
7	38522668	NA	NA	NA	NA	NA	NA	NA	NA	NA	NA	NA	NA	0.363636	NA	NA	NA	0.241379	0.297872	0.26087
7	38527993	0.434783	0.392857	0.294118	0.413793	0.47619	0.315789	0.4	0.471698	0.35	0.28	0.470588	NA	NA	0.4	0.269231	NA	NA	NA	NA
7	38528100	0.217391	0.442308	NA	NA	NA	NA	NA	NA	NA	NA	NA	NA	0.483871	0.484848	0.347826	0.3	NA	0.4	0.481481
7	38528104	0.227273	0.456522	NA	NA	NA	NA	NA	NA	NA	NA	NA	NA	0.5	0.484848	0.363636	0.333333	NA	0.409091	0.481481
7	43177763	NA	NA	0.35	NA	NA	NA	NA	NA	NA	NA	NA	0.244444	NA	NA	NA	NA	NA	NA	NA
7	43187290	0.318182	0.387097	0.35	NA	NA	NA	NA	0.460674	0.42623	0.4	0.4	NA	NA	0.421053	0.433333	0.257143	NA	NA	NA
7	43189160	NA	NA	0.347826	NA	NA	NA	NA	NA	NA	NA	NA	NA	NA	NA	NA	NA	NA	NA	NA
7	43189306	NA	NA	NA	NA	NA	NA	NA	NA	NA	NA	NA	0.222222	NA	NA	NA	NA	NA	NA	NA
7	43189310	NA	NA	NA	NA	NA	NA	NA	NA	NA	NA	NA	0.2	NA	NA	NA	NA	NA	NA	NA
7	43189776	NA	NA	0.438202	0.494118	0.495726	0.5	0.449438	0.481707	0.495146	0.394737	0.475728	0.448276	0.377358	0.48	0.488889	0.477273	0.4	0.402597	0.444444
7	43190025	0.417476	0.471429	0.5	0.448276	0.495146	0.5	0.469136	0.47973	0.491935	0.476744	0.471154	0.419355	0.461538	NA	NA	NA	0.403846	0.424528	0.486486
7	43190176	0.4	0.434426	0.469136	0.472527	0.48	0.45098	0.469136	0.439716	0.445378	0.49	0.46281	0.411765	NA	NA	NA	NA	NA	NA	NA
7	43190262	0.423729	0.428571	0.493506	0.490385	0.444444	0.473684	0.393258	0.448718	0.495726	0.478723	0.311111	0.35	0.466667	NA	NA	NA	0.482143	0.485714	0.468085
7	43190388	0.323077	0.444444	NA	0.46	0.494253	0.377778	0.329114	0.424528	0.435644	0.485714	0.418919	NA	0.370968	NA	NA	NA	0.480769	0.340426	0.492958
7	43190467	0.277778	0.326087	NA	0.4	0.375	0.481481	0.482759	NA	NA	NA	NA	0.444444	0.421053	NA	NA	NA	0.28125	0.318182	0.461538
7	43225716	NA	NA	NA	NA	NA	NA	NA	0.309524	0.184211	NA	NA	NA	NA	NA	NA	NA	NA	NA	NA
7	43225874	NA	NA	NA	NA	NA	NA	NA	NA	NA	NA	NA	NA	NA	0.5	0.461538	0.285714	NA	NA	NA
7	44534980	NA	NA	0.384615	NA	NA	NA	NA	NA	NA	NA	NA	NA	NA	NA	NA	NA	NA	NA	NA
7	45540812	NA	0.333333	NA	NA	NA	NA	NA	NA	NA	NA	NA	NA	NA	NA	NA	NA	NA	NA	NA
7	46221933	NA	NA	NA	0.444444	NA	NA	NA	NA	NA	NA	NA	NA	NA	NA	NA	NA	NA	NA	NA
7	46772218	NA	NA	NA	NA	NA	NA	NA	NA	NA	NA	NA	NA	NA	0.444444	0.2	NA	NA	NA	NA
7	49635744	NA	NA	NA	0.5	0.5	0.363636	NA	NA	NA	NA	NA	NA	NA	NA	NA	NA	NA	NA	NA
7	49848469	NA	NA	NA	NA	NA	NA	NA	0.3125	NA	NA	0.291667	NA	NA	NA	NA	NA	NA	NA	NA
7	59877235	NA	NA	NA	NA	NA	NA	NA	NA	NA	NA	NA	NA	NA	0.12	NA	NA	NA	NA	NA
7	59877265	NA	NA	NA	0.189189	0.333333	0.377778	NA	0.23913	0.315789	0.458333	0.410256	NA	0.214286	0.205882	0.478261	0.235294	0.263158	0.219512	0.3125
7	59877359	NA	NA	NA	0.385965	0.380282	0.385965	0.351351	0.47619	0.346939	0.482759	0.415094	0.4	NA	NA	NA	NA	0.292683	0.380952	0.447368
7	59877472	NA	NA	NA	NA	0.333333	NA	0.416667	0.384615	0.444444	0.333333	NA	NA	NA	0.315789	0.444444	0.5	NA	NA	NA
7	64734711	NA	NA	NA	NA	NA	0.277778	0.222222	NA	NA	NA	NA	NA	NA	NA	NA	NA	NA	NA	NA
7	66080309	NA	NA	NA	NA	NA	NA	NA	NA	NA	0.391304	NA	NA	NA	NA	NA	NA	NA	NA	NA
7	76385543	NA	NA	NA	NA	NA	NA	NA	NA	NA	NA	NA	NA	NA	NA	0.25	0.375	NA	NA	NA
7	79463887	NA	NA	NA	NA	0.444444	NA	NA	NA	NA	NA	NA	NA	NA	NA	NA	NA	NA	NA	NA
7	80327876	NA	NA	NA	0.25	0.454545	0.333333	0.363636	NA	NA	NA	NA	0.428571	NA	NA	NA	NA	NA	NA	NA
7	90194319	NA	NA	NA	NA	NA	NA	NA	0.478261	0.3	0.411765	0.5	NA	NA	0.166667	0.333333	NA	NA	NA	NA
7	98083261	NA	NA	NA	NA	NA	NA	NA	NA	NA	NA	NA	0.2	NA	NA	NA	NA	NA	NA	NA
7	100326913	NA	NA	NA	NA	NA	NA	NA	0.478261	0.388889	0.423077	NA	NA	NA	0.375	NA	NA	NA	NA	0.375
7	101843349	NA	NA	NA	0.5	NA	0.5	0.416667	0.347826	0.380952	NA	0.470588	NA	NA	0.4	0.294118	0.333333	NA	NA	NA
7	101977471	NA	NA	NA	NA	NA	NA	NA	NA	NA	NA	NA	NA	NA	NA	NA	NA	NA	0.285714	0.5
7	102084588	NA	NA	NA	NA	NA	NA	NA	NA	NA	NA	NA	NA	NA	0.444444	NA	NA	NA	NA	NA
7	104770713	NA	NA	NA	NA	NA	NA	NA	0.448276	0.422222	0.486486	0.419355	0.352941	NA	0.447368	0.30303	0.25	NA	NA	NA
7	105604563	0.5	0.5	NA	NA	NA	NA	NA	NA	NA	NA	NA	NA	NA	NA	NA	NA	NA	NA	NA
7	105638050	NA	NA	NA	NA	NA	NA	NA	NA	NA	NA	NA	NA	0.444444	NA	NA	NA	NA	0.214286	0.4
7	109934806	NA	NA	NA	NA	NA	NA	NA	NA	NA	0.333333	0.210526	NA	NA	NA	NA	NA	NA	NA	NA
7	110808007	NA	NA	0.25	NA	NA	NA	NA	NA	NA	NA	NA	NA	NA	NA	NA	NA	NA	NA	NA
7	112083053	NA	0.35	NA	NA	NA	NA	NA	NA	NA	NA	NA	NA	NA	NA	NA	NA	NA	NA	NA
7	121500404	0.333333	0.5	NA	NA	NA	NA	NA	0.4375	0.48	0.444444	0.391304	NA	0.444444	NA	NA	NA	0.4	0.4	0.4
7	121678381	NA	NA	NA	NA	NA	NA	NA	0.421053	0.388889	0.444444	0.478261	NA	NA	NA	NA	NA	NA	NA	NA
7	125651217	NA	NA	NA	0.470588	0.454545	0.1875	0.222222	NA	NA	NA	NA	NA	NA	NA	NA	NA	NA	NA	NA
7	126829574	NA	NA	0.347826	NA	NA	NA	NA	0.454545	0.307692	0.5	NA	NA	NA	NA	NA	NA	NA	NA	NA
7	126959746	NA	NA	NA	0.434783	NA	NA	NA	NA	NA	NA	NA	NA	0.357143	NA	NA	NA	NA	NA	0.470588
7	127211816	NA	NA	NA	NA	NA	NA	NA	NA	NA	NA	NA	NA	NA	NA	NA	NA	0.454545	NA	0.136364
7	127297568	NA	0.266667	NA	NA	NA	NA	NA	NA	NA	NA	NA	NA	NA	NA	NA	NA	NA	NA	NA
7	127706964	NA	NA	NA	NA	NA	NA	NA	NA	NA	NA	NA	0.4	NA	NA	NA	NA	NA	NA	NA
7	128246840	NA	NA	NA	NA	0.5	0.47619	NA	NA	NA	NA	NA	0.444444	NA	NA	NA	NA	NA	NA	NA
7	128270115	NA	NA	NA	NA	NA	NA	NA	NA	NA	NA	NA	NA	0	NA	NA	NA	0.0714286	0.0833333	0.5
7	132599240	NA	NA	NA	NA	0.333333	NA	NA	NA	NA	NA	NA	NA	NA	NA	NA	NA	NA	NA	NA
7	141465392	NA	NA	NA	NA	NA	NA	0.25	NA	0.5	NA	0.4	NA	NA	NA	NA	NA	NA	NA	NA
7	141638476	0.436975	0.464516	0.469565	0.444444	0.46	0.466667	0.425	0.482993	0.426573	0.49635	0.473684	0.410526	0.430556	0.437956	0.419048	0.428571	0.419355	0.482759	0.436242
7	141638872	NA	NA	NA	0.260745	0.284884	0.269461	0.304545	NA	NA	NA	NA	NA	NA	NA	NA	NA	NA	NA	NA
7	141638890	NA	NA	NA	0.264706	0.297619	0.277603	0.315789	NA	NA	NA	NA	NA	NA	NA	NA	NA	NA	NA	NA
7	141639368	0.408	0.475309	0.394737	NA	NA	NA	NA	NA	NA	NA	NA	0.47561	NA	0.402878	0.453901	0.425926	NA	NA	NA
7	141858445	0.487179	0.45933	0.476923	0.492823	0.483471	0.497268	0.47541	0.46	0.46696	0.478873	0.5	0.461538	0.489362	0.482353	0.486772	0.4625	0.485294	0.474654	0.446512
7	141858623	NA	NA	NA	NA	NA	NA	NA	NA	NA	NA	NA	0.274194	NA	0.3875	0.388158	0.386667	NA	NA	NA
7	141858900	0.439791	0.443137	0.44375	0.484252	0.477941	0.45641	0.443662	0.476703	0.437768	0.425837	0.455357	0.316667	0.438596	0.468085	0.447761	0.5	0.4	0.457711	0.463415
7	142356177	NA	NA	0.363636	NA	NA	NA	NA	NA	NA	NA	NA	NA	NA	NA	NA	NA	NA	NA	NA
7	142502699	NA	NA	NA	NA	0	NA	NA	NA	NA	NA	NA	NA	NA	NA	NA	NA	NA	NA	NA
7	143062472	0.333333	0.35	NA	NA	NA	NA	NA	NA	NA	NA	NA	NA	NA	NA	NA	NA	NA	NA	NA
7	143497059	NA	NA	NA	NA	NA	NA	NA	NA	NA	NA	NA	NA	NA	NA	0.333333	0	NA	NA	NA
8	3161270	NA	NA	NA	NA	NA	0.428571	NA	NA	NA	NA	NA	NA	NA	NA	NA	NA	NA	NA	NA
8	3203083	NA	NA	NA	0.4	NA	NA	NA	NA	NA	NA	NA	NA	NA	NA	NA	NA	NA	NA	NA
8	3624720	NA	NA	NA	NA	NA	NA	NA	NA	NA	NA	NA	NA	NA	NA	NA	NA	NA	NA	0.5
8	9870265	NA	NA	NA	NA	NA	NA	NA	NA	NA	NA	NA	NA	NA	NA	NA	NA	0.4	NA	NA
8	14983752	NA	NA	NA	NA	NA	NA	NA	NA	NA	NA	NA	0.333333	NA	NA	NA	NA	NA	NA	NA
8	15084690	NA	NA	NA	0.393939	0.434783	0.454545	0.263158	NA	NA	NA	NA	NA	NA	NA	NA	NA	NA	NA	NA
8	19931707	0.444444	0.4	0.428571	0.3	0.4	NA	0.444444	NA	NA	NA	NA	NA	NA	NA	NA	NA	NA	NA	NA
8	19931889	NA	0.25	NA	NA	NA	NA	NA	NA	NA	NA	NA	0.214286	NA	NA	NA	NA	NA	NA	NA
8	20122407	NA	NA	0.301887	NA	NA	NA	NA	NA	NA	NA	NA	NA	NA	0.266667	0.411765	0.4	NA	NA	NA
8	21993409	NA	NA	NA	NA	0.444444	0.266667	NA	NA	NA	NA	NA	NA	NA	NA	NA	NA	NA	NA	NA
8	22335517	NA	NA	NA	NA	NA	NA	NA	NA	NA	NA	NA	0.333333	NA	NA	NA	NA	NA	NA	NA
8	24589552	NA	NA	NA	NA	NA	NA	NA	NA	NA	NA	NA	NA	NA	NA	0.266667	0.333333	NA	NA	NA
8	26158435	NA	0.478261	0.425926	0.43662	0.4375	0.493151	0.438596	0.448718	0.48913	0.450704	0.465909	NA	0.428571	NA	NA	NA	0.469388	0.43038	0.472727
8	26158443	NA	0.450704	0.442623	NA	NA	NA	NA	NA	NA	NA	NA	NA	0.4375	NA	NA	NA	0.465517	0.406977	0.460317
8	26160823	0.405797	0.471264	0.224138	0.382353	0.489796	0.494253	0.410256	0.446043	0.415094	0.491525	0.439252	0.397059	0.345455	0.436782	0.48	0.484848	0.442623	0.4375	0.397849
8	26160856	0.421053	0.414634	NA	NA	NA	NA	NA	0.360656	0.373134	0.406897	0.371429	0.414286	NA	NA	NA	NA	NA	NA	NA
8	26160859	0.444444	0.446154	NA	NA	NA	NA	NA	0.368984	0.405594	0.424837	0.383562	0.424658	NA	NA	NA	NA	NA	NA	NA
8	26160882	NA	NA	NA	NA	NA	NA	NA	0.323864	0.379562	0.374101	0.330935	NA	NA	NA	NA	NA	NA	NA	NA
8	26162463	NA	NA	NA	0.387755	0.425287	0.356164	0.419355	0.401961	0.422764	0.314815	0.415842	0.465753	0.36	NA	NA	NA	0.440678	0.39759	0.352941
8	26162470	NA	NA	0.337838	0.413462	0.447917	0.36	0.470588	0.454545	0.444444	0.365217	0.4375	0.472973	0.4	0.489796	0.488372	0.5	0.463768	0.448276	0.377778
8	26162481	0.432099	0.491379	0.358025	0.435185	0.453704	0.402299	0.480519	0.495868	0.477941	0.415254	0.446281	0.46988	0.467742	0.457944	0.447917	0.371429	0.488095	0.494737	0.414141
8	26162498	0.413043	0.442748	0.456522	0.484375	0.485294	0.489796	0.5	NA	NA	NA	NA	0.383721	0.477612	0.410853	0.426087	0.3	0.47191	0.436893	0.45283
8	26162526	0.351351	0.389937	0.411765	0.452055	0.42069	0.42735	0.415929	NA	NA	NA	NA	NA	NA	NA	NA	NA	NA	NA	NA
8	26162544	0.363636	0.379747	0.411765	NA	NA	NA	NA	NA	NA	NA	NA	NA	NA	NA	NA	NA	NA	NA	NA
8	26162566	0.406977	0.40625	0.40625	NA	NA	NA	NA	NA	NA	NA	NA	NA	NA	NA	NA	NA	NA	NA	NA
8	26162583	0.432099	0.402985	0.425532	NA	NA	NA	NA	NA	NA	NA	NA	NA	NA	NA	NA	NA	NA	NA	NA
8	26162603	0.468354	0.389706	0.442105	NA	NA	NA	NA	NA	NA	NA	NA	NA	NA	NA	NA	NA	NA	NA	NA
8	26162607	0.473684	0.385185	0.442105	NA	NA	NA	NA	NA	NA	NA	NA	NA	NA	NA	NA	NA	NA	NA	NA
8	26162631	0.493333	0.371901	0.483146	NA	NA	NA	NA	NA	NA	NA	NA	NA	NA	NA	NA	NA	NA	NA	NA
8	26162652	0.46988	0.365079	NA	NA	NA	NA	NA	NA	NA	NA	NA	NA	NA	NA	NA	NA	NA	NA	NA
8	26162672	0.450549	0.363636	NA	NA	NA	NA	NA	NA	NA	NA	NA	NA	NA	NA	NA	NA	NA	NA	NA
8	26162691	NA	NA	NA	NA	NA	NA	NA	0.353846	0.2	0.290909	0.222222	NA	NA	0.338235	0.26087	0.475	NA	NA	NA
8	26162706	0.478261	0.453608	NA	0.493506	0.480392	0.5	0.392157	NA	NA	NA	NA	NA	0.388889	NA	NA	NA	NA	0.356322	0.468468
8	26162731	0.492537	0.481481	NA	NA	NA	NA	NA	NA	NA	NA	NA	NA	0.333333	NA	NA	NA	NA	0.369048	0.494949
8	26162757	0.446429	0.426667	0.44898	0.486486	0.454545	0.484848	0.404255	NA	NA	NA	NA	NA	0.382353	0.338462	0.366667	0.4375	NA	0.394366	0.468354
8	26162833	0.413793	0.37037	0.37037	0.297297	0.5	0.347826	0.333333	NA	NA	NA	NA	NA	NA	0.464286	0.428571	0.416667	NA	NA	NA
8	26162844	0.304348	0.409091	0.45	0.285714	0.448276	0.3125	0.375	NA	NA	NA	NA	NA	NA	NA	NA	NA	NA	NA	NA
8	33866266	0.3	NA	NA	NA	NA	NA	NA	NA	NA	NA	NA	NA	NA	NA	NA	NA	NA	NA	NA
8	70484486	NA	0.48	NA	NA	NA	NA	NA	NA	NA	NA	NA	NA	0.5	0.388889	0.3125	NA	0.2	0.392857	0.45
8	70514785	NA	NA	NA	NA	NA	0.428571	NA	NA	NA	NA	NA	NA	NA	NA	NA	NA	NA	NA	NA
8	71170659	NA	NA	NA	0.350877	0.362832	0.453488	0.440678	NA	NA	NA	NA	0.36	0.416667	0.387097	0.378947	0.428571	0.428571	0.307018	0.474227
8	71354583	NA	NA	NA	NA	NA	NA	NA	NA	NA	NA	NA	NA	NA	0.266667	0.26087	NA	NA	NA	NA
8	71503654	NA	0.285714	NA	NA	NA	NA	NA	NA	NA	NA	NA	NA	NA	NA	NA	NA	NA	NA	NA
8	71503656	NA	0.285714	NA	NA	NA	NA	NA	NA	NA	NA	NA	NA	NA	NA	NA	NA	NA	NA	NA
8	71503660	NA	0.285714	NA	NA	NA	NA	NA	NA	NA	NA	NA	NA	NA	NA	NA	NA	NA	NA	NA
8	71503661	NA	0.285714	NA	NA	NA	NA	NA	NA	NA	NA	NA	NA	NA	NA	NA	NA	NA	NA	NA
8	72200460	NA	NA	NA	NA	NA	NA	NA	NA	NA	NA	NA	0.480769	0.434783	NA	NA	NA	0.478261	0.445783	0.395349
8	84965161	NA	NA	0.45614	0.492063	0.48	0.469697	0.477273	0.433962	0.486111	0.442857	0.391892	NA	NA	NA	NA	NA	NA	NA	NA
8	85764419	NA	NA	NA	NA	NA	NA	NA	0.357143	0.388889	NA	NA	NA	NA	NA	NA	NA	NA	NA	NA
8	95075125	0.375	0.5	NA	NA	NA	NA	NA	NA	NA	NA	NA	NA	NA	0.4	0.5	0.285714	NA	NA	NA
8	95105657	NA	0.277778	NA	NA	NA	NA	NA	NA	NA	NA	NA	NA	NA	NA	NA	NA	NA	NA	NA
8	95575468	0.444444	NA	NA	NA	NA	NA	NA	NA	NA	NA	NA	NA	NA	NA	NA	NA	NA	NA	NA
8	105306094	0.384615	0.384615	NA	0.470588	NA	0.4375	NA	0.48	0.4	NA	0.25	0.428571	NA	NA	0.352941	0.25	NA	NA	NA
8	105349576	NA	NA	NA	NA	0.4	NA	NA	NA	NA	NA	NA	NA	NA	NA	NA	NA	NA	NA	NA
8	106169272	NA	NA	NA	NA	NA	NA	NA	NA	NA	NA	NA	0.357143	NA	NA	NA	NA	NA	NA	NA
8	107585648	NA	NA	NA	NA	NA	NA	NA	0.333333	NA	NA	0.25	NA	NA	NA	NA	NA	NA	NA	NA
8	111075976	0.285714	NA	NA	NA	NA	NA	NA	NA	NA	NA	NA	NA	NA	NA	NA	NA	NA	NA	NA
8	111689406	NA	NA	NA	NA	NA	NA	NA	NA	NA	NA	NA	NA	NA	0.323077	0.358974	0.444444	NA	NA	NA
8	116514756	0.416667	0.375	NA	NA	NA	NA	NA	NA	NA	NA	NA	0.333333	NA	NA	NA	NA	NA	NA	NA
8	119323454	NA	NA	NA	NA	NA	NA	NA	NA	NA	0.5	NA	NA	NA	NA	NA	NA	NA	NA	NA
8	119486163	NA	NA	NA	NA	0.375	0.375	NA	NA	NA	NA	NA	NA	NA	NA	NA	NA	NA	NA	NA
8	121541675	0.461538	0.473684	NA	NA	0.4	0.357143	NA	0.473684	NA	0.368421	NA	0.444444	NA	NA	NA	NA	NA	NA	NA
8	121602257	NA	NA	NA	NA	NA	NA	0.285714	NA	NA	NA	NA	NA	NA	NA	NA	NA	NA	NA	NA
8	122005706	NA	NA	NA	NA	NA	NA	NA	NA	NA	NA	NA	0.25	NA	NA	NA	NA	NA	NA	NA
8	123212677	NA	NA	NA	0.492063	0.449438	0.447368	0.462963	NA	NA	NA	NA	NA	NA	NA	NA	NA	NA	NA	NA
8	125762769	0.428571	NA	NA	NA	NA	NA	NA	NA	NA	NA	NA	NA	NA	NA	NA	NA	NA	NA	NA
8	125861047	NA	0.277778	NA	NA	NA	NA	NA	0.444444	NA	0.454545	NA	NA	NA	NA	0.444444	NA	NA	NA	NA
8	128807972	0.444444	0.4	NA	NA	NA	NA	0.444444	NA	NA	NA	0.416667	NA	NA	NA	NA	NA	NA	NA	NA
9	3024566	NA	NA	NA	0.363636	0.333333	0.384615	0.421053	NA	NA	NA	NA	NA	NA	NA	NA	NA	0.166667	0.266667	NA
9	21115599	NA	NA	NA	0.464286	0.4375	0.5	0.307692	0.416667	0.428571	0.4	0.428571	NA	0.0833333	NA	NA	NA	0.285714	NA	NA
9	21947447	NA	NA	NA	NA	NA	NA	NA	0.391304	0.333333	0.3125	NA	NA	NA	NA	NA	NA	NA	NA	NA
9	25581820	NA	NA	NA	NA	0.375	NA	NA	NA	NA	NA	NA	NA	NA	NA	NA	NA	NA	NA	NA
9	35054130	NA	NA	NA	NA	NA	NA	NA	NA	NA	NA	NA	NA	NA	NA	NA	NA	NA	0.368421	0.307692
9	36909587	NA	NA	NA	NA	NA	NA	NA	NA	NA	NA	NA	NA	NA	NA	NA	NA	NA	0.428571	NA
9	37417160	NA	NA	NA	NA	NA	NA	NA	NA	NA	NA	NA	NA	NA	NA	NA	NA	NA	NA	0.384615
9	40345836	NA	NA	NA	NA	NA	NA	NA	NA	NA	NA	NA	NA	0.333333	NA	NA	NA	NA	NA	0.333333
9	40874475	NA	NA	NA	NA	NA	NA	NA	NA	NA	NA	NA	NA	NA	NA	NA	NA	NA	0.5	0.428571
9	41991758	0.384615	0.3	NA	NA	NA	NA	NA	0.5	0.5	0.461538	0.294118	NA	0.428571	NA	NA	NA	NA	0.357143	NA
9	42092246	NA	NA	NA	0.26087	NA	NA	0.4	NA	NA	NA	NA	NA	NA	NA	NA	NA	NA	NA	NA
9	49109171	NA	0.272727	NA	NA	NA	NA	NA	0.347826	NA	NA	0.333333	NA	NA	NA	0.4	0.454545	NA	NA	NA
9	55488932	NA	NA	NA	NA	NA	NA	NA	NA	NA	NA	NA	NA	NA	NA	0.4	0.375	NA	NA	NA
9	58360544	NA	NA	NA	NA	NA	NA	0.428571	NA	NA	NA	NA	NA	NA	NA	NA	NA	NA	0.444444	0.375
9	59659581	NA	NA	NA	NA	NA	NA	NA	NA	NA	NA	NA	0.444444	NA	NA	NA	NA	NA	NA	NA
9	59750200	NA	NA	NA	NA	NA	NA	0.428571	NA	NA	NA	NA	NA	NA	NA	NA	NA	NA	NA	NA
9	64021844	NA	NA	NA	NA	NA	NA	NA	NA	NA	NA	NA	NA	NA	0.259259	NA	NA	NA	NA	NA
9	65514590	0.5	0.473684	NA	NA	NA	NA	NA	0.35	NA	0.4	0.5	NA	NA	NA	NA	0.454545	NA	NA	NA
9	67356594	NA	NA	NA	NA	0.285714	0.333333	NA	NA	NA	NA	NA	NA	NA	NA	NA	NA	NA	NA	NA
9	70818831	NA	NA	0.333333	0.473684	0.37037	0.357143	0.36	NA	NA	NA	NA	NA	NA	NA	NA	NA	NA	NA	NA
9	72999160	NA	0.4375	NA	NA	NA	NA	NA	NA	NA	NA	NA	NA	NA	NA	NA	NA	NA	NA	NA
9	75276064	NA	0.4	NA	NA	NA	NA	NA	NA	NA	NA	NA	NA	NA	NA	NA	NA	NA	NA	NA
9	77251908	NA	NA	0.285714	NA	NA	NA	NA	NA	NA	NA	NA	NA	NA	NA	NA	NA	NA	NA	NA
9	77980107	NA	NA	NA	NA	0.454545	NA	NA	NA	NA	NA	NA	0.375	NA	NA	NA	NA	NA	NA	NA
9	91365821	0.409091	0.44	0.461538	0.4	NA	0.466667	0.416667	0.423077	0.346154	0.380952	0.47619	NA	NA	NA	NA	NA	0.4375	NA	NA
9	96506525	NA	NA	0	NA	NA	NA	NA	NA	NA	NA	NA	NA	0.2	NA	NA	NA	0.25	NA	0.307692
9	103215973	NA	NA	NA	NA	NA	NA	NA	NA	NA	NA	NA	NA	NA	NA	NA	NA	0.333333	0.333333	NA
9	103365266	NA	NA	NA	NA	NA	NA	NA	0.490196	0.184783	0.183099	0.238806	NA	NA	NA	NA	NA	0.186047	0.451613	0.391304
9	103365273	NA	NA	NA	NA	NA	NA	NA	0.490196	0.186813	0.19697	0.246154	NA	NA	NA	NA	NA	0.186047	0.484848	0.407407
9	103365288	NA	NA	NA	NA	NA	NA	NA	0.489796	0.2125	0.22807	0.25	NA	NA	NA	NA	NA	0.210526	0.5	0.392857
9	103365294	NA	NA	NA	NA	NA	NA	NA	0.468085	0.209877	0.224138	0.264151	NA	NA	NA	NA	NA	0.210526	0.5	0.4375
9	103365299	NA	NA	NA	NA	NA	NA	NA	0.5	0.204819	0.25	0.28	NA	NA	NA	NA	NA	0.222222	0.484848	0.454545
9	103365303	NA	NA	NA	NA	NA	NA	NA	0.490196	0.204819	0.245283	0.254902	NA	NA	NA	NA	NA	0.205882	0.5	0.454545
9	105890415	0.416667	NA	NA	NA	NA	NA	NA	NA	NA	NA	NA	NA	NA	NA	NA	NA	NA	NA	NA
9	106451639	0.428571	NA	NA	NA	NA	NA	NA	NA	NA	NA	NA	NA	NA	NA	NA	NA	NA	NA	NA
9	107557383	NA	0.363636	NA	NA	NA	NA	NA	NA	NA	NA	NA	NA	NA	NA	NA	NA	NA	NA	NA
9	108081365	NA	NA	0.4	NA	NA	NA	NA	0.384615	0.282051	0.25641	0.342857	NA	NA	NA	NA	NA	NA	NA	NA
9	109766221	NA	0.333333	NA	NA	NA	NA	NA	NA	NA	NA	NA	NA	NA	NA	NA	NA	NA	NA	NA
9	110092460	NA	NA	NA	NA	NA	NA	NA	NA	NA	NA	NA	NA	0.375	NA	NA	NA	0.5	NA	0.333333
9	110377778	NA	NA	NA	NA	NA	NA	0.285714	NA	NA	NA	NA	NA	NA	NA	NA	NA	NA	NA	NA
9	110380434	NA	0.44	NA	NA	NA	NA	NA	NA	NA	NA	NA	NA	NA	0.458333	0.5	0.375	NA	NA	NA
9	110700647	NA	NA	NA	NA	NA	NA	NA	NA	0.277778	NA	NA	NA	NA	NA	NA	NA	NA	NA	NA
9	110942915	NA	NA	NA	NA	NA	NA	NA	NA	NA	NA	NA	NA	NA	NA	0.5	NA	NA	NA	NA
9	112126375	NA	NA	0.2	NA	NA	NA	NA	0.375	0.363636	0.235294	NA	NA	NA	NA	NA	NA	NA	NA	NA
9	113876171	NA	NA	NA	NA	NA	NA	NA	0.230769	NA	NA	NA	NA	NA	NA	NA	NA	NA	NA	NA
9	114902560	NA	NA	NA	NA	NA	NA	NA	NA	NA	NA	NA	NA	NA	NA	NA	NA	NA	NA	0.4
9	120560771	NA	NA	NA	NA	0.3	NA	NA	NA	NA	NA	NA	NA	NA	NA	NA	NA	NA	NA	NA
9	121145171	NA	NA	NA	0.5	NA	NA	0.428571	NA	NA	NA	NA	NA	NA	NA	NA	NA	NA	NA	NA
9	121787968	NA	NA	NA	NA	NA	NA	NA	NA	NA	NA	NA	NA	0.357143	NA	NA	NA	0.380952	0.380952	0.333333
9	123664543	NA	NA	NA	NA	NA	NA	NA	NA	NA	NA	NA	NA	NA	0.22	0.214286	0.1875	NA	NA	NA
9	124269216	0.396226	0.445946	0.433962	0.428571	0.460317	0.270833	0.433962	0.465909	0.458333	0.326087	0.479452	0.236842	NA	0.413043	0.465517	0.333333	NA	NA	NA
9	124269221	0.346939	0.463768	0.45283	0.448276	0.491803	0.288462	0.444444	0.478261	0.445946	0.333333	0.454545	0.27027	NA	0.414634	0.440678	0.333333	NA	NA	NA
9	124269291	0.462687	0.4	NA	NA	NA	NA	NA	NA	NA	NA	NA	NA	NA	0.4	0.473684	0.441176	NA	NA	NA
9	124269348	0.447917	0.330357	NA	NA	NA	NA	NA	NA	NA	NA	NA	NA	0.351852	0.355932	0.44	0.27027	0.388889	0.338462	0.393617
9	124269401	0.493506	0.434783	NA	0.489583	0.457831	0.416667	0.485294	0.446154	0.454545	0.402439	0.432432	0.444444	0.434783	0.352941	0.491803	0.318182	0.442308	0.336134	0.486111
9	124269467	NA	NA	NA	NA	NA	NA	NA	0.351562	0.479452	0.360656	0.433962	0.363636	NA	0.297297	0.462963	0.363636	NA	NA	NA
9	124269472	NA	NA	NA	NA	NA	NA	NA	0.36	0.470588	0.355932	0.392857	0.3	NA	0.333333	0.462963	0.363636	NA	NA	NA
9	124269512	NA	NA	0.490196	NA	NA	NA	NA	0.387097	0.403509	0.408163	0.415385	0.466667	0.4	0.333333	0.456522	0.333333	0.352941	0.223881	0.422222
9	124269513	NA	NA	0.5	NA	NA	NA	NA	0.391304	0.40678	0.42	0.4	0.466667	0.368421	0.333333	0.444444	0.333333	0.333333	0.220588	0.431818
9	124269668	0.45283	0.45614	0.48	0.441176	0.4125	0.454545	0.472222	0.466667	0.428571	0.4375	0.449275	0.473684	NA	0.355556	0.460317	0.485714	NA	NA	NA
9	124269670	0.442308	0.472727	0.46	0.432836	0.405063	0.46875	0.471429	0.452055	0.411765	0.4375	0.455882	0.473684	NA	0.363636	0.442623	0.485714	NA	NA	NA
9	124269703	0.464286	0.436364	NA	NA	NA	NA	NA	NA	NA	NA	NA	0.434783	0.5	NA	NA	NA	0.428571	0.40625	0.338462
9	124269724	0.4375	0.387097	NA	NA	NA	NA	NA	0.392405	0.361446	0.447368	0.405797	0.421053	0.434783	NA	NA	NA	0.388889	0.421053	0.373134
9	124269725	0.425532	0.393443	NA	NA	NA	NA	NA	NA	NA	NA	NA	0.421053	0.416667	NA	NA	NA	0.388889	0.410714	0.378788
9	124269738	0.466667	0.327869	NA	NA	NA	NA	NA	NA	NA	NA	NA	NA	0.5	NA	NA	NA	0.428571	0.4	0.402985
9	124269752	0.5	0.333333	NA	0.454545	0.486111	0.444444	0.478261	0.382022	0.337349	0.485294	0.446154	0.294118	0.416667	NA	NA	NA	0.393939	0.472727	0.390625
9	124269765	0.5	0.313433	NA	0.45098	0.478873	0.454545	0.454545	0.382022	0.358025	0.466667	0.460317	NA	0.45	NA	NA	NA	0.34375	0.478261	0.405797
9	124269918	0.382353	0.314815	0.46875	0.471698	0.428571	0.465116	0.413793	0.461538	0.492308	0.425532	0.446429	0.428571	NA	0.371429	0.435897	0.464286	NA	NA	NA
9	124269957	0.47619	0.166667	NA	0.40625	0.333333	0.464286	0.421053	0.419355	0.465116	0.470588	0.475	0.333333	NA	0.48	0.45	0.230769	NA	NA	NA
9	124269985	0.466667	0.25	0.4	0.428571	0.285714	0.375	0.357143	0.5	0.46875	0.478261	0.444444	0.4	NA	0.5	0.416667	0.333333	NA	NA	NA
9	124271115	NA	NA	NA	0.366667	0.444444	0.428571	0.466667	NA	NA	NA	NA	0.352941	NA	NA	0.4	0.428571	NA	NA	NA
9	124271260	0.166667	0.5	NA	NA	NA	NA	NA	0.46875	0.421053	0.272727	0.388889	NA	NA	0.428571	0.461538	0.5	NA	NA	NA
9	124271351	NA	NA	0.5	0.475	0.404255	0.48	0.45	0.428571	0.385965	0.484848	0.473684	NA	NA	NA	NA	NA	NA	NA	NA
9	124271428	NA	NA	0.491228	NA	NA	NA	NA	0.434109	0.402299	0.338983	0.5	NA	NA	0.481481	0.431373	0.268293	NA	NA	NA
9	124271464	NA	NA	0.408163	NA	NA	NA	NA	NA	NA	NA	NA	NA	NA	0.458333	0.461538	0.289474	NA	NA	NA
9	124271515	NA	NA	0.1875	0.46875	0.357143	0.444444	0.473684	NA	NA	NA	NA	NA	NA	NA	NA	NA	NA	NA	NA
9	124271564	NA	NA	NA	0.461538	0.2	0.375	0.5	0.48	0.375	0.333333	0.384615	NA	0.428571	NA	NA	NA	0.2	0.428571	0.333333
10	14767041	0.4	NA	NA	NA	NA	NA	NA	NA	NA	NA	NA	NA	NA	NA	NA	NA	NA	NA	NA
10	40244721	NA	NA	NA	NA	NA	NA	NA	NA	NA	NA	NA	0.285714	NA	NA	NA	NA	NA	NA	NA
10	40638812	NA	NA	NA	0.4375	0.269231	NA	NA	NA	NA	NA	NA	NA	NA	NA	NA	NA	NA	NA	0.5
10	41606543	NA	NA	NA	NA	NA	0.2	NA	NA	NA	NA	NA	NA	NA	NA	NA	NA	NA	NA	NA
10	52022838	NA	NA	NA	0.25	NA	0.375	NA	NA	NA	NA	NA	NA	NA	NA	NA	NA	NA	NA	NA
10	58222956	0.428571	0.472222	0.3	0.45	0.478261	0.315789	0.444444	0.355556	0.333333	0.411765	0.4	NA	0.470588	0.428571	0.347826	0.416667	0.416667	0.409091	0.3125
10	58223007	NA	NA	NA	NA	NA	NA	NA	NA	NA	NA	NA	NA	0.333333	NA	NA	NA	0.419355	0.377778	0.352941
10	58223150	0.428571	0.459459	NA	NA	NA	NA	NA	NA	NA	NA	NA	NA	0.415094	NA	NA	NA	NA	0.459677	0.404762
10	58223388	0.452174	0.483471	0.395833	0.493697	0.47156	0.494172	0.464646	0.471591	0.458239	0.423841	0.461187	0.460317	0.445596	0.485333	0.483791	0.451977	0.41791	0.474699	0.496203
10	58223447	NA	NA	NA	NA	NA	NA	NA	0.389671	0.326316	0.364641	0.452941	0.486239	0.494253	0.456376	0.436047	0.322034	0.424779	0.449438	0.369942
10	58223454	0.439189	0.482927	0.409091	0.453271	0.47549	0.469613	0.480315	0.449541	0.397959	0.423077	0.477273	0.481132	0.494382	0.487013	0.455056	0.375	0.468468	0.483871	0.427746
10	58223456	0.458904	0.490099	0.403101	0.47343	0.472906	0.466667	0.495868	0.458716	0.380711	0.422222	0.457627	0.481481	0.494118	0.493151	0.433333	0.370968	0.468468	0.489247	0.437126
10	58223478	NA	NA	0.452632	NA	NA	NA	NA	0.371622	0.489362	0.5	0.458333	NA	NA	NA	NA	NA	NA	NA	NA
10	58223479	0.387097	0.369231	0.430108	0.413534	0.39726	0.299145	0.406977	0.409722	0.481203	0.491803	0.438596	NA	0.402985	NA	NA	NA	0.408451	0.453901	0.41
10	58223665	NA	NA	NA	NA	NA	NA	NA	0.420168	0.351648	0.41573	0.327103	NA	NA	NA	NA	NA	NA	NA	NA
10	58223757	NA	NA	NA	0.446494	0.479263	0.426009	0.444444	0.381356	0.496212	0.416031	0.402174	0.48855	0.364407	NA	NA	NA	0.455782	NA	0.365672
10	58223769	NA	NA	NA	0.435798	0.49505	0.441176	0.438356	0.372308	0.486166	0.433735	0.439114	0.46875	0.417391	NA	NA	NA	0.468085	NA	0.378486
10	58223798	NA	NA	NA	0.405405	0.460123	0.41358	0.394958	0.353659	0.486486	0.441624	0.487923	0.40625	0.32967	NA	NA	NA	0.481481	NA	0.309735
10	58224003	0.453905	0.47271	0.459577	0.478568	0.454311	0.447566	0.460219	0.467987	0.482028	0.471521	0.451671	0.448687	0.448343	0.479709	0.49199	0.454002	0.466618	0.464608	0.489226
10	58224005	0.481072	0.491363	0.495636	0.491046	0.470512	0.478733	0.491432	0.497848	0.493246	0.485418	0.483551	0.461477	0.480545	0.494764	0.483888	0.487515	0.488578	0.499285	0.473223
10	58224027	NA	NA	0.423029	NA	NA	NA	NA	0.407513	0.398104	0.40113	0.405153	NA	NA	NA	NA	NA	NA	NA	NA
10	58224038	NA	NA	NA	0.373922	0.398677	0.370472	0.386586	NA	NA	NA	NA	NA	NA	NA	NA	NA	NA	NA	NA
10	58224064	0.442053	0.488079	0.458921	0.455265	0.473621	0.454054	0.449343	0.461111	0.454602	0.463432	0.488685	0.49095	0.493894	0.467606	0.457122	0.46129	0.459725	0.456233	0.451398
10	58224075	0.464711	0.497791	0.468026	0.471438	0.484522	0.460137	0.437435	0.471508	0.458652	0.451827	0.498966	0.498113	0.48368	0.493538	0.461794	0.461679	0.49069	0.46826	0.474981
10	58224266	0.454545	0.5	0.488636	0.437086	0.35461	0.46875	0.425287	0.480226	0.457143	0.485714	0.478571	0.492063	0.474576	NA	NA	NA	0.462366	0.484848	0.418605
10	58230928	NA	NA	NA	NA	NA	NA	NA	0.290323	0.288136	0.340426	0.333333	NA	NA	NA	NA	NA	NA	NA	NA
10	58230988	0.415385	0.360902	0.386667	0.4375	0.45283	0.431818	0.428571	NA	NA	NA	NA	0.468085	0.5	NA	NA	NA	0.34	0.428571	0.494737
10	58231067	NA	NA	NA	NA	NA	NA	NA	0.333333	0.367647	0.333333	0.333333	NA	NA	NA	NA	NA	NA	NA	NA
10	58231676	NA	NA	NA	NA	NA	NA	NA	0.485075	0.306122	0.382979	0.457944	0.45614	NA	NA	NA	NA	NA	NA	NA
10	58231924	0.468121	0.463492	0.452555	0.461967	0.448097	0.468651	0.440808	0.47099	0.467762	0.432237	0.454237	0.470588	0.487838	0.434358	0.45977	0.451987	0.430784	0.451735	0.477799
10	60379474	NA	NA	NA	NA	NA	NA	NA	NA	NA	NA	NA	NA	NA	NA	NA	NA	NA	0.363636	NA
10	61685678	NA	NA	NA	0.357143	NA	0.5	NA	NA	NA	NA	NA	NA	NA	NA	NA	NA	NA	NA	NA
10	61784275	NA	NA	NA	NA	NA	NA	NA	NA	NA	NA	NA	NA	NA	NA	0.333333	NA	NA	NA	NA
10	61894069	NA	0.294118	NA	0.409091	NA	NA	NA	NA	NA	NA	NA	NA	NA	NA	0.4375	0.25	NA	NA	NA
10	69823148	NA	NA	NA	0.5	0.285714	0.4	0.5	NA	NA	NA	NA	NA	NA	NA	NA	NA	NA	NA	NA
10	75775544	NA	NA	NA	NA	NA	NA	NA	NA	NA	NA	NA	NA	NA	NA	NA	NA	0.1875	0.307692	0.461538
10	75938392	NA	0.153846	NA	NA	NA	NA	NA	NA	NA	NA	NA	NA	NA	NA	NA	NA	NA	NA	NA
10	76458430	NA	NA	NA	NA	NA	NA	NA	0.285714	0.384615	0.36	0.3125	NA	NA	NA	0.3125	0.363636	NA	NA	NA
10	76718177	NA	NA	NA	NA	NA	NA	NA	NA	NA	NA	NA	NA	0.444444	NA	NA	NA	NA	0.357143	NA
10	79612005	NA	NA	0.333333	NA	NA	NA	NA	NA	NA	NA	NA	NA	NA	NA	NA	NA	NA	NA	NA
10	79914232	0.428571	0.32	NA	0.423077	0.258065	NA	NA	0.428571	0.277778	0.285714	0.333333	NA	0.384615	0.5	0.368421	NA	0.333333	0.428571	0.391304
10	80006961	NA	NA	NA	NA	NA	NA	NA	NA	NA	NA	NA	NA	NA	NA	NA	NA	0.416667	0.454545	0.333333
10	80069256	NA	NA	NA	NA	0.375	0.454545	NA	NA	NA	NA	NA	NA	NA	NA	NA	NA	NA	NA	NA
10	80643811	NA	NA	NA	NA	NA	NA	NA	NA	NA	NA	NA	NA	0.454545	0.483871	0.393939	NA	0.3125	0.241379	0.484848
10	80807669	NA	NA	0.444444	NA	NA	NA	NA	NA	NA	NA	NA	NA	NA	0.4	NA	0.375	NA	NA	NA
10	80871419	NA	NA	NA	NA	NA	NA	NA	0.4	NA	0.3	NA	0.3	NA	NA	NA	NA	NA	NA	NA
10	80888581	NA	NA	NA	NA	NA	NA	NA	0.5	NA	0.4	0.363636	NA	NA	NA	NA	NA	0.5	0.333333	0.315789
10	81092461	NA	NA	NA	NA	NA	NA	NA	NA	NA	NA	NA	NA	NA	0.45	0.45	NA	NA	0.3	0.411765
10	81178152	0.409091	0.441176	0.336538	NA	NA	NA	NA	NA	NA	NA	NA	0.3125	NA	0.362069	0.393258	0.422222	NA	NA	NA
10	81357540	NA	NA	NA	NA	NA	NA	NA	0.5	0.454545	0.45	0.4	NA	NA	NA	NA	NA	NA	NA	NA
10	81362334	NA	NA	0.5	NA	NA	NA	NA	NA	NA	NA	NA	NA	NA	NA	NA	NA	NA	NA	NA
10	84374209	NA	0.5	NA	NA	NA	NA	NA	NA	NA	NA	NA	NA	NA	NA	NA	NA	NA	NA	NA
10	84374213	NA	0.4	NA	NA	NA	NA	NA	NA	NA	NA	NA	NA	NA	NA	NA	NA	NA	NA	NA
10	87546740	NA	NA	0.4375	NA	NA	NA	NA	NA	NA	NA	NA	NA	NA	NA	NA	NA	NA	NA	NA
10	88894289	NA	NA	NA	NA	NA	NA	NA	NA	NA	NA	NA	NA	NA	NA	0.285714	NA	NA	NA	NA
10	90895042	NA	NA	NA	NA	NA	NA	NA	NA	NA	0.272727	NA	NA	NA	NA	NA	NA	NA	NA	NA
10	99156165	NA	NA	0.461538	NA	NA	NA	NA	NA	NA	NA	NA	NA	NA	NA	NA	NA	NA	NA	NA
10	102512586	NA	NA	NA	NA	NA	NA	NA	NA	0.193548	NA	0.454545	NA	NA	NA	NA	NA	NA	NA	NA
10	103161640	NA	NA	NA	NA	NA	NA	NA	0.2	NA	0.428571	0.5	NA	NA	NA	NA	NA	NA	NA	NA
10	115090815	NA	NA	NA	NA	NA	NA	NA	NA	NA	NA	NA	NA	0.222222	NA	NA	NA	0.461538	0.428571	0.466667
10	115411366	NA	NA	NA	0.25	NA	NA	NA	NA	NA	NA	NA	NA	NA	NA	NA	NA	NA	NA	NA
10	120374623	NA	NA	NA	NA	NA	NA	NA	NA	NA	NA	NA	NA	NA	NA	0.363636	NA	NA	NA	NA
10	121600764	NA	NA	NA	NA	NA	NA	NA	NA	NA	NA	NA	NA	NA	0.416667	0.363636	0.25	NA	NA	NA
10	127519074	NA	0.357143	NA	NA	NA	NA	NA	NA	NA	NA	NA	NA	NA	NA	NA	NA	NA	NA	NA
10	127764917	NA	0.25	NA	NA	NA	NA	NA	NA	NA	NA	NA	NA	NA	NA	NA	NA	NA	NA	NA
10	128314111	NA	NA	NA	NA	NA	NA	NA	NA	NA	NA	NA	0.4	NA	NA	NA	NA	NA	NA	NA
10	128721074	NA	0.391304	NA	NA	0.411765	0.444444	0.384615	NA	NA	NA	NA	NA	NA	NA	0.388889	0.357143	NA	NA	NA
10	128911882	NA	NA	0.222222	NA	NA	NA	NA	NA	NA	NA	NA	NA	NA	NA	NA	NA	0.48	0.486486	0.413793
10	128912540	NA	NA	NA	NA	NA	NA	NA	NA	NA	NA	NA	0.444444	NA	NA	NA	NA	NA	NA	NA
11	3133205	0.484375	0.481481	0.315789	NA	NA	NA	NA	NA	NA	NA	NA	0.424242	0.419355	NA	NA	NA	0.487805	0.490909	0.440678
11	3142297	0.444444	0.5	0.5	0.210526	0.214286	0.375	0.3	0.363636	0.44	0.4	0.4	NA	0.181818	0.5	0.409091	0.5	0.454545	0.466667	0.45
11	3252620	NA	0.5	NA	NA	NA	NA	NA	NA	NA	NA	NA	NA	NA	NA	NA	NA	NA	NA	NA
11	3517837	NA	NA	NA	NA	NA	NA	NA	NA	NA	NA	NA	NA	NA	0.333333	0.411765	0.25	NA	NA	NA
11	4919715	NA	NA	NA	NA	NA	NA	NA	NA	NA	NA	NA	NA	NA	NA	NA	NA	0.285714	NA	NA
11	5063764	NA	NA	NA	NA	NA	NA	NA	0.26087	NA	0.333333	0.5	NA	NA	NA	NA	NA	NA	NA	NA
11	5964521	NA	NA	NA	NA	NA	NA	NA	NA	NA	NA	NA	NA	0.428571	NA	NA	NA	0.307692	0.347826	0.277778
11	6605637	NA	NA	0.454545	NA	NA	NA	NA	NA	NA	NA	NA	NA	NA	0.292683	0.432432	0.466667	NA	NA	NA
11	6623779	NA	NA	NA	NA	NA	0.384615	NA	NA	NA	NA	NA	NA	NA	NA	NA	NA	NA	NA	NA
11	8950548	0.5	0.333333	NA	0.333333	0.5	NA	0.333333	NA	NA	NA	NA	NA	NA	NA	NA	NA	NA	NA	NA
11	16884201	0.181818	0.454545	NA	NA	NA	NA	NA	NA	NA	NA	NA	NA	NA	NA	NA	NA	NA	NA	NA
11	17198198	NA	NA	NA	NA	NA	NA	NA	NA	NA	NA	NA	NA	NA	NA	NA	NA	0.333333	0.25	0.428571
11	23497768	NA	NA	NA	NA	NA	NA	NA	NA	NA	NA	NA	NA	0.5	NA	NA	NA	NA	NA	NA
11	29514898	NA	NA	NA	NA	NA	NA	NA	0.461538	0.45098	0.414634	0.464286	NA	NA	NA	NA	NA	NA	NA	NA
11	33644583	NA	NA	NA	NA	NA	NA	NA	NA	NA	NA	NA	0.461538	NA	NA	NA	NA	0.3	0.333333	0.4375
11	34094216	NA	NA	NA	NA	NA	0.4	NA	NA	NA	NA	NA	NA	NA	NA	NA	NA	NA	NA	NA
11	34294363	NA	NA	NA	NA	0.352941	0.5	NA	NA	NA	NA	NA	NA	NA	NA	NA	NA	NA	NA	NA
11	40680787	NA	NA	NA	NA	NA	NA	NA	NA	NA	NA	NA	NA	NA	0.375	NA	NA	NA	NA	NA
11	49635297	0.2	0.384615	NA	0.25	0.176471	0.444444	NA	NA	NA	NA	NA	NA	NA	NA	0.416667	NA	NA	NA	NA
11	49686820	NA	NA	0.363636	NA	NA	NA	NA	NA	NA	NA	NA	NA	NA	NA	NA	NA	NA	NA	NA
11	51570180	NA	NA	0.5	NA	NA	NA	NA	NA	NA	NA	NA	NA	NA	NA	NA	NA	NA	NA	NA
11	53456330	NA	0.217391	NA	NA	NA	NA	NA	NA	NA	NA	NA	NA	NA	NA	NA	NA	NA	NA	NA
11	58040460	NA	NA	NA	NA	NA	NA	NA	NA	NA	NA	NA	0.454545	NA	0.25	0.375	NA	NA	NA	NA
11	59056786	NA	NA	NA	NA	NA	NA	NA	NA	NA	NA	NA	NA	0.375	NA	NA	NA	0.25	0.454545	0.4
11	59079220	NA	NA	NA	NA	0.222222	NA	NA	NA	NA	NA	NA	NA	NA	NA	NA	NA	NA	NA	NA
11	60205086	NA	0.368421	NA	NA	NA	NA	NA	NA	NA	NA	NA	NA	NA	NA	NA	NA	NA	NA	NA
11	62419656	NA	NA	NA	NA	NA	NA	NA	0.24	0.33871	0.466667	0.416667	NA	NA	NA	NA	NA	NA	NA	NA
11	62854330	0.4	0.4	NA	NA	NA	NA	NA	NA	NA	NA	NA	NA	NA	NA	NA	NA	NA	NA	NA
11	64435137	NA	NA	0.230769	NA	NA	NA	NA	NA	NA	NA	NA	NA	NA	NA	NA	NA	NA	NA	NA
11	67101294	NA	NA	NA	NA	NA	NA	NA	NA	NA	NA	NA	NA	NA	0.45	0.375	NA	NA	NA	NA
11	67176397	NA	NA	NA	0.384615	0.428571	0.25	NA	NA	NA	NA	NA	NA	NA	NA	NA	NA	NA	NA	NA
11	67190259	NA	NA	NA	NA	0.4	NA	0.5	NA	NA	NA	NA	NA	NA	NA	NA	NA	NA	NA	NA
11	68594446	NA	NA	NA	NA	NA	NA	NA	0.2	NA	NA	0.208333	NA	NA	NA	NA	NA	NA	NA	NA
11	69330830	NA	NA	NA	NA	NA	0.333333	0.181818	NA	NA	NA	NA	NA	NA	NA	NA	NA	NA	NA	NA
11	69355627	NA	NA	0.448276	NA	NA	NA	NA	NA	NA	NA	NA	NA	NA	NA	NA	NA	NA	NA	NA
11	69557058	NA	NA	NA	NA	NA	NA	0.5	NA	NA	NA	NA	NA	NA	NA	NA	NA	NA	NA	NA
11	69794062	NA	NA	NA	NA	NA	NA	NA	0.25	0.37037	0.25	0.173913	NA	NA	NA	0.266667	0.5	NA	NA	NA
11	69909159	NA	NA	NA	NA	NA	NA	NA	NA	NA	0.5	0.416667	NA	NA	NA	NA	NA	NA	NA	NA
11	69969662	NA	NA	NA	0.454545	NA	0.5	NA	NA	NA	NA	NA	NA	NA	NA	NA	NA	NA	NA	NA
11	72319023	NA	NA	NA	NA	0.3	NA	NA	NA	NA	NA	NA	NA	NA	NA	NA	NA	NA	NA	NA
11	72916594	NA	NA	NA	NA	0.416667	0.357143	NA	NA	NA	NA	NA	NA	NA	NA	NA	NA	NA	NA	NA
11	74899474	NA	NA	NA	NA	NA	NA	NA	NA	NA	NA	NA	0.333333	NA	NA	NA	NA	NA	NA	NA
11	75563724	NA	NA	NA	0.333333	NA	0.5	NA	NA	NA	NA	NA	NA	NA	NA	NA	NA	NA	NA	NA
11	77977317	NA	NA	0.318182	NA	NA	NA	NA	0.333333	0.290323	0.21875	0.5	NA	NA	NA	NA	NA	NA	NA	NA
11	80864117	NA	NA	NA	NA	NA	0.444444	NA	NA	0.411765	NA	0.384615	NA	NA	NA	NA	NA	NA	NA	NA
11	80881713	0	NA	NA	NA	NA	NA	NA	NA	NA	NA	NA	NA	NA	NA	NA	NA	NA	NA	NA
11	82934872	NA	0.25	NA	NA	NA	NA	NA	NA	NA	NA	NA	NA	NA	NA	NA	NA	NA	NA	NA
11	83774399	NA	NA	0.28125	NA	NA	NA	NA	NA	NA	NA	NA	NA	NA	NA	NA	NA	NA	NA	NA
11	84293877	0.5	NA	NA	NA	NA	NA	NA	NA	NA	NA	NA	NA	NA	NA	NA	NA	NA	NA	NA
11	94483162	NA	NA	NA	NA	NA	NA	NA	0	NA	NA	NA	NA	NA	NA	NA	NA	NA	NA	NA
11	94950596	NA	NA	NA	0.296296	NA	0.315789	0.333333	NA	NA	NA	NA	NA	NA	NA	NA	NA	NA	NA	NA
11	97325675	NA	NA	NA	NA	NA	NA	NA	NA	NA	NA	NA	NA	NA	NA	NA	NA	0.2	0.16129	0.285714
11	97454518	NA	NA	NA	NA	NA	NA	NA	0.333333	NA	0.454545	0.210526	NA	NA	NA	NA	NA	NA	NA	NA
11	97993393	0.5	NA	NA	NA	NA	NA	NA	NA	NA	NA	NA	NA	NA	NA	NA	NA	NA	NA	NA
11	98390163	0.454545	0.454545	NA	NA	NA	NA	NA	NA	NA	NA	NA	0.25	NA	NA	NA	NA	NA	NA	NA
11	98693788	NA	NA	0.375	0.130435	0.5	0.421053	0.428571	NA	NA	NA	NA	0.4	NA	0.25	0.384615	0.357143	NA	NA	NA
11	98716331	0.363636	0.5	NA	NA	NA	NA	NA	NA	NA	NA	NA	NA	NA	NA	NA	NA	NA	NA	NA
11	98717661	0.44	0.4	NA	NA	NA	NA	NA	0.288889	0.483871	NA	NA	NA	NA	NA	NA	NA	NA	NA	NA
11	98968243	NA	NA	NA	NA	NA	NA	NA	NA	NA	NA	NA	NA	NA	NA	0.5	0.333333	NA	NA	NA
11	99387133	NA	NA	NA	NA	NA	NA	NA	NA	NA	NA	NA	NA	NA	0.461538	NA	NA	NA	NA	NA
11	100859013	NA	NA	0.333333	NA	0.478261	0.5	0.384615	0.482759	0.375	0.416667	0.416667	NA	0.428571	NA	NA	0.272727	0.3	0.304348	0.4375
11	101054764	NA	NA	NA	NA	NA	NA	NA	NA	NA	NA	NA	NA	NA	0.307692	NA	0.4	NA	NA	NA
11	101180292	NA	NA	NA	NA	NA	0.277778	NA	NA	NA	NA	NA	NA	NA	NA	NA	NA	NA	NA	NA
11	101753076	NA	NA	NA	NA	NA	NA	NA	NA	NA	NA	NA	NA	NA	NA	NA	NA	NA	0.272727	NA
11	103339146	0.4	0.272727	NA	NA	NA	NA	NA	NA	NA	NA	NA	NA	NA	NA	NA	NA	NA	NA	NA
11	105332457	NA	0.416667	NA	NA	NA	NA	NA	NA	NA	NA	NA	NA	NA	NA	NA	NA	NA	NA	NA
11	106026886	NA	0.444444	NA	NA	NA	NA	NA	NA	NA	NA	NA	NA	NA	NA	NA	NA	NA	NA	NA
11	106568247	0.464286	0.402439	NA	NA	NA	NA	NA	NA	NA	NA	NA	NA	NA	NA	NA	NA	NA	NA	NA
11	106786401	NA	NA	NA	NA	0.4	NA	0.4	NA	NA	NA	NA	NA	NA	NA	NA	NA	NA	NA	NA
11	108931615	NA	NA	NA	NA	NA	0.444444	0.375	NA	NA	NA	NA	NA	NA	NA	NA	NA	NA	NA	NA
11	115777405	0.5	NA	NA	NA	NA	NA	NA	NA	NA	NA	NA	NA	NA	NA	NA	NA	NA	NA	NA
11	116124602	NA	NA	NA	NA	NA	NA	NA	NA	NA	NA	NA	0.25	NA	NA	NA	NA	NA	NA	0.5
11	116359346	NA	NA	NA	NA	NA	NA	NA	NA	NA	NA	NA	NA	0.333333	NA	NA	NA	0.25	NA	NA
11	116601762	NA	NA	NA	NA	NA	NA	NA	NA	NA	NA	NA	0.25	0.461538	NA	NA	NA	NA	0.428571	0.473684
11	117769352	NA	NA	NA	NA	NA	NA	NA	NA	0.444444	NA	NA	0.428571	NA	NA	NA	NA	NA	NA	NA
11	118081417	0.384615	NA	NA	NA	NA	NA	NA	NA	NA	NA	NA	NA	NA	NA	NA	NA	NA	NA	NA
11	118103266	0.428571	NA	NA	NA	NA	NA	NA	NA	NA	NA	NA	NA	NA	NA	NA	NA	NA	NA	NA
11	119234841	NA	NA	NA	NA	NA	NA	NA	NA	NA	NA	NA	NA	0.4	NA	NA	NA	0.333333	0.454545	0.5
11	120720406	NA	0.333333	NA	NA	NA	NA	NA	NA	NA	NA	NA	NA	NA	NA	NA	NA	NA	NA	NA
11	120783193	NA	NA	NA	NA	NA	NA	NA	NA	NA	NA	NA	NA	NA	NA	NA	NA	NA	0.47619	0.421053
11	120820066	NA	NA	NA	NA	NA	NA	NA	NA	NA	NA	NA	NA	0.485714	NA	NA	NA	0.375	0.490566	0.465517
11	121221188	NA	NA	NA	0.357143	NA	NA	NA	NA	NA	NA	NA	NA	NA	NA	NA	NA	NA	NA	NA
12	4134424	NA	NA	0.341463	0.446154	0.448276	0.454545	0.4	NA	NA	NA	NA	NA	NA	NA	NA	NA	NA	NA	NA
12	4867503	NA	NA	NA	NA	NA	0.5	NA	NA	NA	NA	NA	0.25	NA	NA	NA	NA	NA	NA	NA
12	16558537	0.45	NA	NA	NA	NA	NA	NA	NA	NA	NA	NA	NA	NA	NA	NA	NA	NA	NA	NA
12	16812377	0.333333	NA	NA	NA	NA	NA	NA	NA	NA	NA	NA	NA	NA	NA	NA	NA	NA	NA	NA
12	22448222	0.4	0.486486	0.478261	0.382353	0.447368	0.477273	0.366667	NA	NA	NA	NA	NA	0.461538	0.45	0.44	0.466667	NA	0.342857	0.290323
12	24215519	0.192308	0.305556	NA	0.24	NA	0.210526	0.307692	NA	NA	NA	NA	NA	NA	NA	NA	NA	NA	NA	NA
12	24215546	NA	0.352941	NA	NA	NA	0.285714	0.263158	NA	NA	NA	NA	NA	NA	NA	NA	NA	NA	NA	NA
12	26313979	NA	NA	NA	NA	NA	NA	NA	NA	NA	NA	NA	NA	NA	NA	NA	NA	NA	0.35	NA
12	28595195	0.4	0.25	NA	NA	NA	NA	NA	0.346154	0.357143	0.4	0.333333	NA	NA	NA	NA	NA	NA	NA	NA
12	40335243	NA	NA	NA	NA	NA	NA	NA	NA	NA	NA	NA	NA	NA	0.5	0.5	NA	NA	NA	NA
12	53142788	NA	NA	NA	NA	NA	NA	NA	NA	NA	NA	NA	0.5	NA	NA	NA	NA	NA	NA	NA
12	54180718	NA	NA	NA	NA	NA	NA	NA	NA	NA	NA	NA	NA	NA	NA	0.428571	0.5	NA	NA	NA
12	69724850	NA	NA	NA	NA	NA	NA	NA	NA	NA	NA	NA	0.304348	NA	0.307692	0.394737	0.4	NA	NA	NA
12	70049171	NA	NA	NA	0.285714	NA	NA	NA	NA	NA	NA	NA	NA	NA	NA	NA	NA	NA	NA	NA
12	70167008	NA	NA	NA	NA	0.333333	NA	0.444444	NA	NA	NA	NA	NA	NA	NA	NA	NA	NA	NA	NA
12	74299054	NA	NA	0.375	0.416667	0.3	NA	NA	NA	NA	NA	NA	NA	NA	NA	NA	NA	NA	NA	NA
12	74315110	NA	NA	0.428571	NA	NA	NA	NA	NA	NA	NA	NA	NA	NA	NA	NA	NA	NA	NA	NA
12	74316374	NA	NA	NA	0.21875	0.230769	0.285714	0.285714	NA	NA	NA	NA	NA	NA	NA	NA	NA	NA	NA	NA
12	76293508	NA	NA	NA	NA	NA	NA	NA	NA	NA	NA	NA	NA	NA	0.363636	0.375	NA	NA	NA	NA
12	80193792	NA	0.333333	NA	NA	NA	NA	NA	NA	NA	NA	NA	NA	NA	NA	NA	NA	NA	NA	NA
12	81091326	NA	0.4	NA	NA	NA	NA	NA	NA	NA	NA	NA	NA	NA	NA	NA	NA	NA	NA	NA
12	82449236	NA	NA	NA	NA	NA	NA	NA	NA	NA	NA	NA	NA	0.375	NA	NA	NA	NA	0.411765	0.454545
12	83137623	NA	NA	NA	NA	NA	NA	NA	NA	NA	NA	NA	NA	NA	NA	0.333333	NA	NA	NA	NA
12	84296413	NA	NA	NA	0.470588	0.3	NA	NA	NA	NA	NA	NA	NA	NA	NA	NA	NA	NA	NA	NA
12	85805171	NA	NA	NA	NA	NA	NA	NA	0.16129	0.266667	0.333333	0.344828	NA	NA	NA	NA	NA	NA	NA	NA
12	88124866	NA	NA	NA	NA	NA	NA	NA	0.416667	0.336538	0.278481	0.428571	0.464286	NA	0.294118	0.222222	0.342105	NA	NA	NA
12	88124901	NA	NA	NA	NA	NA	NA	NA	NA	NA	NA	NA	0.424242	NA	0.342105	0.283333	0.377778	NA	NA	NA
12	91401274	NA	NA	0.333333	NA	NA	NA	NA	NA	NA	NA	NA	NA	NA	NA	NA	NA	NA	NA	NA
12	92883596	NA	NA	NA	NA	0.444444	NA	NA	NA	NA	NA	NA	NA	NA	NA	NA	NA	NA	NA	NA
12	92883629	NA	NA	NA	0.454545	0.375	0.363636	0.375	0.428571	0.357143	0.466667	0.375	NA	NA	NA	NA	NA	NA	NA	NA
12	92890907	0.307692	0.4	NA	0.166667	0.416667	0.444444	0.25	NA	NA	NA	NA	NA	0.266667	NA	0.444444	NA	0.444444	0.222222	0.380952
12	98900797	NA	NA	NA	0.333333	0.4	0.333333	NA	NA	NA	NA	NA	NA	NA	NA	NA	NA	NA	NA	NA
12	98900801	NA	NA	NA	NA	NA	0.25	NA	NA	NA	NA	NA	NA	NA	NA	NA	NA	NA	NA	NA
12	101065090	NA	NA	NA	NA	NA	NA	NA	NA	NA	NA	NA	0.333333	NA	NA	NA	NA	NA	NA	NA
12	102228862	NA	NA	NA	NA	NA	NA	NA	NA	0.25	NA	NA	NA	NA	NA	NA	NA	NA	NA	NA
12	105191301	NA	0.333333	NA	NA	NA	NA	NA	NA	NA	NA	NA	NA	NA	NA	NA	NA	NA	NA	NA
12	112106917	NA	NA	0.490909	NA	NA	NA	NA	NA	NA	NA	NA	NA	NA	NA	NA	NA	NA	NA	NA
12	113189123	NA	NA	NA	NA	NA	NA	NA	NA	NA	NA	NA	0.291667	NA	NA	NA	NA	NA	NA	NA
13	5861853	NA	0.277778	NA	NA	NA	NA	NA	NA	NA	NA	NA	NA	NA	NA	NA	NA	NA	NA	NA
13	6584752	NA	NA	NA	NA	NA	NA	NA	NA	0.333333	NA	NA	NA	NA	NA	NA	NA	NA	NA	NA
13	6603014	0.461538	NA	0.333333	0.44	0.434783	0.26087	0.428571	NA	NA	NA	NA	NA	NA	NA	NA	NA	NA	NA	NA
13	9614313	NA	NA	0.428571	NA	NA	NA	NA	NA	NA	NA	NA	NA	NA	NA	NA	NA	NA	NA	NA
13	13669936	NA	NA	0.382353	NA	NA	NA	NA	NA	NA	NA	NA	NA	NA	NA	NA	NA	NA	NA	NA
13	24025951	NA	NA	0.4	NA	NA	NA	NA	NA	NA	NA	NA	NA	NA	NA	NA	NA	NA	NA	NA
13	33492946	NA	NA	NA	NA	NA	NA	NA	NA	NA	NA	NA	NA	0.4	0.404255	0.454545	0.277778	0.179487	0.491525	0.433962
13	38190512	NA	NA	NA	0.333333	NA	NA	NA	NA	NA	NA	NA	NA	NA	NA	NA	NA	NA	NA	NA
13	38469561	NA	NA	NA	NA	0.461538	NA	NA	NA	NA	NA	NA	NA	NA	NA	NA	NA	NA	NA	NA
13	54638374	NA	NA	NA	NA	NA	NA	NA	NA	NA	0.4	0.333333	NA	NA	NA	NA	NA	NA	NA	NA
13	54796642	NA	NA	NA	NA	NA	NA	NA	NA	NA	NA	NA	NA	0.269231	0.411765	0.459459	0.47619	NA	NA	NA
13	55450441	NA	NA	NA	0.25	NA	NA	0.2	NA	NA	NA	NA	NA	NA	NA	NA	NA	NA	NA	NA
13	56614381	0.25	0.285714	NA	0.25	0.375	0.333333	0.444444	NA	NA	NA	NA	NA	NA	NA	NA	NA	NA	NA	NA
13	59126639	NA	0.333333	NA	NA	NA	NA	NA	NA	NA	NA	NA	NA	NA	NA	NA	NA	NA	NA	NA
13	68444495	NA	NA	0.441176	NA	NA	NA	NA	NA	NA	NA	NA	NA	NA	NA	NA	NA	NA	NA	NA
13	68444709	NA	NA	0.4	NA	NA	NA	NA	NA	NA	NA	NA	NA	0.5	NA	NA	NA	0.454545	NA	0.4375
13	73952903	NA	NA	NA	NA	NA	NA	NA	NA	0.304348	NA	NA	0.4	0.25	NA	NA	NA	0.294118	0.263158	0.2
13	95961418	NA	NA	NA	NA	NA	NA	NA	NA	NA	NA	NA	NA	0.4	NA	NA	NA	0.448276	0.369565	0.422222
13	96419578	NA	NA	NA	NA	NA	NA	NA	0.375	NA	0.363636	0.227273	NA	0.4	NA	NA	NA	NA	0.238095	0.3
13	112383522	NA	NA	NA	NA	NA	NA	NA	0.45122	0.463768	0.351648	0.3875	NA	NA	NA	NA	NA	NA	NA	NA
13	113794597	NA	NA	NA	NA	NA	NA	NA	NA	NA	NA	NA	NA	NA	NA	NA	NA	0.294118	NA	0.25
13	119366514	NA	NA	NA	NA	NA	NA	NA	0.3	NA	0.222222	0.28	NA	NA	NA	NA	NA	NA	NA	NA
13	119495179	0.414634	0.410714	0.324324	0.486111	0.473684	0.436364	0.266667	0.472973	0.348485	0.47541	0.481481	0.470588	0.48	0.325581	0.421053	0.368421	0.410256	0.4	0.468085
13	119610578	NA	NA	0.288	NA	NA	NA	NA	NA	NA	NA	NA	NA	NA	NA	NA	NA	NA	NA	NA
13	119610644	NA	NA	NA	0.352941	0.28	0.424528	0.433735	NA	NA	NA	NA	NA	0.359375	NA	NA	NA	0.380282	0.4	0.300885
13	119790739	NA	NA	NA	0.428571	0.285714	NA	0	NA	NA	NA	NA	NA	NA	NA	NA	NA	NA	NA	NA
14	3072210	NA	NA	NA	NA	NA	NA	NA	NA	0.25	NA	NA	NA	NA	NA	NA	NA	NA	NA	NA
14	3332567	0.461538	0.388889	NA	NA	NA	NA	NA	NA	0.3	0.333333	NA	NA	NA	NA	NA	NA	NA	NA	NA
14	4334650	NA	NA	NA	0.352941	0.333333	NA	0.357143	0.324324	NA	0.405405	0.444444	NA	NA	0.454545	0.208333	0.3	NA	NA	NA
14	6297470	0.428571	0.384615	0.361111	0.439394	0.375	0.3125	0.487805	0.405405	0.372549	0.478261	0.473684	0.48	0.222222	0.383333	0.423077	0.384615	0.4	0.448276	0.317073
14	6301825	NA	NA	NA	NA	NA	NA	NA	NA	NA	NA	NA	NA	NA	0.346154	0.333333	0.444444	NA	NA	NA
14	6301830	0.458333	0.35	NA	NA	NA	NA	NA	NA	NA	NA	NA	NA	NA	0.346154	0.333333	0.444444	NA	NA	NA
14	6303936	0.464286	0.380952	NA	NA	NA	NA	NA	0.380952	0.458333	0.285714	0.333333	NA	NA	NA	NA	NA	0.454545	0.384615	0.2
14	7658652	NA	NA	NA	0.44186	0.423077	0.378378	0.4	NA	NA	NA	NA	0.333333	0.5	NA	NA	NA	0.35	0.464286	0.472222
14	19417330	NA	NA	NA	NA	NA	NA	NA	0.32	NA	0.333333	0.307692	NA	NA	NA	NA	NA	NA	NA	NA
14	19418856	NA	0.25	NA	NA	NA	NA	NA	NA	NA	0.333333	NA	NA	NA	NA	NA	NA	NA	NA	NA
14	19781387	NA	NA	NA	NA	NA	NA	NA	NA	NA	NA	NA	NA	NA	NA	0.285714	NA	NA	NA	NA
14	20589152	NA	NA	NA	NA	NA	NA	NA	NA	NA	NA	NA	NA	NA	0.428571	NA	0.375	NA	NA	NA
14	26868920	NA	NA	NA	NA	NA	NA	NA	NA	NA	NA	NA	NA	NA	NA	NA	0.272727	NA	NA	NA
14	30602418	NA	NA	NA	NA	NA	NA	NA	0.266667	0.375	NA	0.461538	NA	NA	NA	NA	NA	NA	NA	NA
14	31138527	NA	NA	0.363636	NA	NA	NA	NA	NA	NA	NA	NA	NA	NA	0.4	0.5	NA	NA	NA	NA
14	31224728	NA	NA	NA	0.333333	NA	0.384615	NA	NA	NA	NA	NA	NA	NA	NA	NA	NA	NA	NA	NA
14	32977275	NA	NA	NA	NA	0.333333	NA	NA	NA	NA	NA	NA	NA	NA	NA	NA	NA	NA	NA	NA
14	34566945	NA	NA	NA	NA	NA	NA	NA	NA	NA	NA	NA	NA	NA	0.461538	0.222222	NA	NA	NA	NA
14	41109505	NA	0.333333	NA	NA	NA	NA	NA	NA	NA	NA	NA	0.444444	NA	NA	NA	NA	NA	NA	NA
14	41450104	0.217391	0.358974	NA	NA	NA	NA	NA	NA	NA	NA	NA	NA	0.4	NA	NA	NA	0.347826	0.5	0.325
14	41451153	0.368421	0.444444	0.4375	0.421053	0.357143	0.4	0.363636	NA	NA	NA	NA	NA	0.461538	NA	NA	NA	0.315789	0.421053	0.3125
14	41452522	NA	NA	NA	NA	NA	NA	NA	NA	NA	NA	NA	NA	NA	NA	NA	NA	0.25	0.375	0.444444
14	41486457	NA	NA	NA	NA	NA	NA	NA	NA	NA	NA	NA	NA	0.222222	NA	NA	NA	NA	NA	0.2
14	42768804	0.384615	0.421053	0.333333	NA	NA	NA	NA	NA	NA	NA	NA	0.384615	NA	0.307692	0.470588	0.444444	0.25	NA	0.166667
14	43261437	0.484848	0.322581	0.333333	0.485714	0.333333	0.35	0.45	NA	NA	NA	NA	0.444444	0.411765	NA	NA	NA	0.28	0.428571	0.36
14	43293820	0.460317	0.412371	0.304348	0.44086	0.442308	0.311828	0.35	0.496183	0.453608	0.483871	0.45679	0.362069	0.367347	0.285714	0.358974	0.351351	0.5	0.493671	0.46988
14	46885091	NA	NA	NA	0.5	0.307692	NA	0.363636	NA	NA	0.24	0.4375	NA	NA	NA	NA	NA	NA	NA	NA
14	51457598	0.5	0.227273	NA	NA	NA	NA	NA	NA	NA	NA	NA	NA	NA	NA	NA	NA	NA	NA	NA
14	51457607	0.454545	0.219512	NA	NA	NA	NA	NA	NA	NA	NA	NA	NA	NA	NA	NA	NA	NA	NA	NA
14	51457610	0.47619	0.236842	NA	NA	NA	NA	NA	NA	NA	NA	NA	NA	NA	NA	NA	NA	NA	NA	NA
14	51457617	0.444444	0.257143	NA	NA	NA	NA	NA	NA	NA	NA	NA	NA	NA	NA	NA	NA	NA	NA	NA
14	51457636	0.384615	0.32	NA	NA	NA	NA	NA	NA	NA	NA	NA	NA	NA	NA	NA	NA	NA	NA	NA
14	51457637	0.384615	0.32	NA	NA	NA	NA	NA	NA	NA	NA	NA	NA	NA	NA	NA	NA	NA	NA	NA
14	52120442	NA	NA	NA	NA	NA	NA	NA	NA	NA	NA	NA	NA	NA	NA	NA	0.444444	NA	NA	NA
14	53020527	NA	NA	NA	NA	NA	NA	NA	0.285714	0.428571	0.333333	0.333333	NA	NA	NA	NA	NA	NA	NA	NA
14	54984509	NA	NA	NA	NA	NA	NA	NA	NA	0.461538	0.5	0.375	NA	NA	NA	NA	NA	NA	0.25	0.363636
14	59592424	NA	NA	NA	0.5	NA	NA	0.444444	NA	NA	NA	NA	NA	NA	NA	NA	NA	NA	NA	NA
14	59773769	NA	NA	NA	NA	NA	NA	NA	NA	NA	NA	NA	NA	0.277778	NA	NA	NA	0.259259	0.285714	0.15625
14	64111284	NA	0.214286	0.5	NA	NA	NA	NA	NA	NA	NA	NA	NA	NA	NA	NA	NA	NA	NA	NA
14	65987505	0.4	NA	NA	0.5	NA	0.4	NA	NA	NA	NA	NA	NA	NA	0.5	0.444444	NA	NA	NA	NA
14	66077592	0.3	NA	NA	NA	NA	NA	NA	0.461538	0.4375	0.5	0.4	0.25	NA	NA	NA	NA	NA	NA	NA
14	66869271	NA	NA	NA	NA	NA	NA	NA	NA	NA	NA	NA	0.285714	NA	NA	NA	NA	NA	NA	NA
14	68606603	NA	NA	NA	NA	NA	NA	NA	0.32	0.357143	NA	NA	NA	NA	NA	NA	NA	NA	NA	NA
14	70488939	NA	NA	NA	NA	NA	NA	NA	NA	NA	NA	NA	NA	NA	0.315789	NA	0.428571	NA	NA	NA
14	77844359	NA	NA	NA	NA	NA	NA	NA	NA	NA	NA	NA	0	NA	NA	NA	NA	NA	NA	NA
14	79160165	NA	NA	NA	0.5	NA	NA	NA	NA	NA	NA	NA	NA	NA	NA	NA	NA	NA	NA	NA
14	79767749	NA	NA	NA	NA	NA	NA	NA	NA	NA	NA	NA	NA	NA	NA	0.470588	NA	NA	NA	NA
14	120941015	NA	NA	NA	NA	NA	NA	NA	NA	NA	NA	NA	NA	0.375	NA	NA	NA	0.454545	0.4375	0.357143
15	3280572	NA	NA	NA	NA	0.428571	NA	0.454545	NA	NA	NA	NA	NA	NA	NA	NA	NA	NA	NA	NA
15	3327923	NA	NA	0.333333	NA	NA	NA	NA	NA	NA	NA	NA	NA	NA	NA	NA	NA	NA	NA	NA
15	7247220	NA	NA	NA	NA	0.307692	NA	NA	NA	NA	NA	NA	NA	NA	NA	NA	NA	NA	NA	NA
15	9740473	NA	0.333333	NA	NA	NA	NA	NA	NA	NA	NA	NA	NA	NA	NA	NA	NA	NA	NA	NA
15	10485421	NA	NA	NA	NA	NA	NA	NA	0.461538	NA	NA	NA	NA	NA	NA	NA	NA	NA	NA	NA
15	54848101	0.285714	0.5	NA	NA	NA	NA	NA	NA	NA	NA	NA	NA	NA	NA	NA	NA	NA	NA	NA
15	55519067	NA	NA	NA	NA	NA	NA	NA	NA	NA	0.444444	NA	NA	NA	NA	NA	NA	NA	NA	0.157895
15	57244109	NA	NA	NA	0.210526	0.428571	NA	0	NA	NA	NA	NA	NA	NA	NA	NA	NA	NA	NA	NA
15	63827711	NA	NA	NA	NA	NA	NA	NA	0.357143	0.375	0.47619	0.368421	NA	NA	NA	NA	NA	NA	NA	NA
15	65997636	NA	NA	NA	NA	NA	NA	NA	NA	NA	NA	NA	NA	NA	NA	NA	NA	NA	NA	0.266667
15	66016482	NA	NA	0.461538	NA	0.428571	0.428571	0.333333	0.444444	0.421053	0.357143	0.444444	0.4	NA	NA	0.5	NA	NA	NA	NA
15	73309908	NA	NA	NA	NA	NA	NA	NA	0.266667	NA	NA	NA	NA	NA	NA	NA	NA	NA	NA	NA
15	76105082	0.472727	0.39726	0.336538	0.395161	0.485294	0.419355	0.35	0.361582	0.411392	0.40146	0.428571	NA	NA	0.453704	0.404255	0.377358	NA	NA	NA
15	76304574	NA	0.266667	NA	NA	NA	NA	NA	0.428571	NA	0.333333	NA	NA	NA	NA	NA	NA	NA	NA	NA
15	76597385	NA	NA	NA	NA	NA	NA	NA	NA	NA	NA	NA	NA	NA	0.382353	NA	0.5	NA	NA	NA
15	76597389	NA	NA	NA	NA	NA	NA	NA	NA	NA	NA	NA	NA	NA	NA	NA	NA	0.428571	0.416667	0.333333
15	76614022	NA	NA	NA	NA	NA	NA	NA	0.25	0.307692	0.384615	0.4	NA	NA	NA	NA	NA	NA	NA	NA
15	76691785	0.384615	0.4	NA	NA	NA	NA	NA	NA	NA	NA	NA	NA	NA	NA	0.3	0.333333	NA	NA	NA
15	76698125	0.444444	0.375	NA	NA	NA	NA	NA	NA	NA	NA	NA	0.166667	NA	NA	NA	NA	NA	NA	NA
15	77113716	NA	NA	NA	NA	NA	NA	NA	NA	NA	NA	NA	NA	0.375	NA	NA	NA	NA	NA	NA
15	78410113	NA	NA	NA	0.394737	0.47619	0.482759	0.444444	NA	NA	NA	NA	NA	NA	NA	NA	NA	NA	NA	NA
15	78902673	NA	NA	NA	NA	NA	NA	NA	NA	NA	NA	NA	NA	NA	NA	NA	NA	0.272727	0.275862	0.458333
15	79135584	NA	NA	NA	NA	NA	NA	NA	NA	NA	NA	NA	NA	0.25	NA	NA	NA	NA	NA	0.466667
15	79672190	NA	NA	NA	NA	NA	NA	NA	NA	NA	NA	NA	NA	NA	0.428571	NA	NA	NA	NA	NA
15	81009390	0.307692	NA	NA	0.384615	NA	NA	0.4	0.344828	0.333333	0.444444	NA	NA	0.428571	0.142857	0.5	NA	0.375	0.5	0.461538
15	85022200	NA	NA	NA	NA	0.227273	NA	NA	NA	NA	NA	NA	NA	NA	NA	NA	NA	NA	NA	NA
15	89124126	NA	NA	NA	NA	NA	NA	NA	0.419355	0.238095	0.357143	0.407407	NA	NA	NA	NA	NA	NA	NA	NA
15	89157821	NA	NA	NA	NA	0.25	0.3	0.4	NA	NA	NA	NA	0.25	0.285714	NA	NA	NA	0.444444	0.428571	0.266667
15	89586213	NA	NA	NA	NA	NA	NA	NA	NA	NA	NA	NA	NA	NA	0.428571	NA	NA	NA	NA	NA
15	90540164	NA	NA	NA	NA	NA	0.333333	0.428571	NA	NA	NA	NA	NA	NA	NA	NA	NA	NA	NA	NA
15	90540295	NA	NA	NA	NA	NA	NA	NA	0.285714	0.4	NA	NA	NA	NA	NA	NA	NA	NA	NA	NA
15	93508534	0.285714	NA	NA	NA	NA	NA	NA	NA	NA	NA	NA	NA	NA	NA	NA	NA	NA	NA	NA
15	96698277	NA	NA	NA	NA	NA	NA	NA	NA	NA	NA	NA	NA	NA	NA	0.384615	NA	NA	NA	NA
15	97867088	NA	NA	0.454545	NA	NA	NA	NA	NA	NA	NA	NA	NA	NA	NA	NA	NA	NA	NA	NA
15	98543189	NA	NA	NA	NA	NA	NA	NA	NA	0.384615	NA	0.272727	NA	NA	NA	NA	NA	NA	NA	NA
15	99057185	NA	NA	NA	NA	NA	NA	NA	0.375	NA	NA	NA	NA	NA	NA	NA	NA	NA	NA	NA
15	99327443	NA	NA	NA	0.214286	0.375	NA	NA	NA	NA	NA	NA	NA	NA	NA	NA	NA	NA	NA	NA
15	101433029	0.454545	0.403226	0.461538	0.442308	0.305556	0.478261	0.352941	0.327586	0.488889	0.488889	0.468085	0.407407	0.354839	0.461538	0.456522	0.45	0.314286	0.333333	0.368421
15	101433031	0.5	0.430769	0.48	0.431373	0.282051	0.478261	0.352941	0.344262	0.488889	0.488889	0.489796	0.407407	0.4	0.464286	0.456522	0.45	0.314286	0.333333	0.368421
15	101433037	0.441176	0.432836	0.5	0.396226	0.363636	0.461538	0.378378	0.366197	0.488372	0.468085	0.431373	0.392857	0.361111	0.484848	0.479167	0.409091	0.341463	0.352941	0.318182
15	101433055	0.45	0.36	0.388889	0.453125	0.388889	0.442623	0.377778	0.433333	0.5	0.46	0.397059	0.472222	0.375	NA	NA	NA	0.422222	0.358209	0.357143
15	101433059	0.463415	0.369863	0.365854	0.460317	0.385965	0.412698	0.347826	0.427083	0.47541	0.415094	0.432432	NA	0.341463	NA	NA	NA	0.428571	0.367647	0.350877
15	101433062	0.452381	0.369863	0.355556	0.439394	0.35	0.375	0.304348	0.434343	0.5	0.418182	0.463415	NA	0.341463	NA	NA	NA	0.418605	0.369863	0.362069
15	101433065	0.478261	0.373333	0.347826	0.426471	0.316667	0.369231	0.304348	NA	NA	NA	NA	NA	0.309524	NA	NA	NA	0.434783	0.351351	0.355932
15	101433066	0.478261	0.368421	0.347826	0.422535	0.292308	0.375	0.333333	NA	NA	NA	NA	NA	0.311111	NA	NA	NA	0.434783	0.346667	0.355932
15	101433074	0.490196	0.358025	NA	0.395062	0.315068	0.376812	0.327273	NA	NA	NA	NA	NA	0.347826	NA	NA	NA	0.442308	0.38961	0.324324
15	101433080	NA	NA	NA	0.380952	0.315068	0.351351	0.285714	NA	NA	NA	NA	NA	0.326087	NA	NA	NA	0.4	0.3875	0.32
15	101679809	NA	NA	NA	NA	NA	NA	NA	NA	NA	NA	NA	NA	0.5	0.347368	0.473684	0.413043	0.474576	0.41573	0.457447
15	101776786	NA	NA	NA	NA	NA	NA	NA	NA	NA	NA	NA	NA	NA	NA	0	NA	NA	NA	NA
15	102430699	NA	NA	NA	NA	NA	NA	NA	0.434783	NA	NA	0.363636	NA	NA	NA	NA	NA	NA	NA	NA
15	103895965	NA	NA	0.464286	NA	NA	NA	NA	0.433962	0.37037	0.407407	0.478261	NA	NA	0.416667	0.315789	0.307692	NA	NA	NA
15	103897330	0.459016	0.369863	0.44	0.385714	0.394366	0.380952	0.428571	0.433333	0.476636	0.492958	0.475248	0.483871	0.444444	0.483871	0.282609	0.294118	0.386364	0.411111	0.405797
15	103897335	0.432836	0.378378	0.473684	0.369863	0.410256	0.387097	0.407407	0.462366	0.466667	0.5	0.485149	0.428571	0.465116	0.47541	0.333333	0.30303	0.369565	0.404494	0.430769
15	103897363	0.357143	0.388235	0.492537	0.39759	0.419355	0.464789	0.5	0.471264	0.432432	0.45679	0.5	NA	0.479167	0.484375	0.419355	0.378378	0.375	0.408163	0.443038
15	103897667	0.444444	0.5	0.375	0.387097	0.45	0.444444	0.2	0.391304	0.357143	0.318182	0.4	0.5	0.461538	NA	NA	NA	0.333333	0.388889	0.3
16	5239013	0.25	NA	NA	NA	NA	NA	NA	NA	NA	NA	NA	NA	NA	NA	NA	NA	NA	NA	NA
16	8484874	NA	NA	NA	NA	NA	NA	NA	0.438202	0.415385	0.380952	0.4	NA	NA	NA	NA	NA	NA	NA	NA
16	11230812	NA	0.259259	NA	NA	NA	NA	NA	NA	NA	NA	NA	NA	NA	NA	NA	NA	NA	NA	NA
16	13875950	NA	NA	NA	NA	NA	0.428571	NA	NA	NA	NA	NA	NA	NA	NA	NA	NA	NA	NA	NA
16	15714122	NA	NA	NA	0.333333	NA	NA	NA	NA	NA	NA	NA	NA	NA	NA	NA	NA	NA	NA	NA
16	17277271	NA	NA	NA	0.407407	0.296296	0.304348	0.384615	NA	NA	NA	NA	NA	NA	NA	NA	NA	NA	NA	NA
16	18077748	NA	NA	NA	NA	NA	NA	NA	NA	NA	NA	NA	0.235294	NA	NA	NA	NA	NA	NA	NA
16	20689173	0.3	0.444444	NA	NA	NA	NA	NA	0.294118	0.428571	0.384615	NA	NA	NA	NA	NA	NA	NA	NA	NA
16	20718094	NA	NA	NA	NA	NA	NA	NA	NA	NA	NA	NA	NA	NA	NA	NA	NA	NA	0.294118	0.4
16	20726498	NA	NA	NA	NA	NA	NA	NA	NA	0.357143	NA	NA	NA	NA	NA	NA	NA	NA	NA	NA
16	21574944	NA	NA	NA	NA	NA	NA	NA	NA	NA	NA	NA	0.375	NA	NA	NA	NA	NA	NA	NA
16	22580641	NA	NA	NA	NA	NA	NA	NA	NA	NA	NA	NA	NA	NA	NA	NA	NA	0.4	NA	NA
16	23155470	NA	NA	NA	NA	0.2	NA	NA	NA	NA	NA	NA	NA	NA	NA	NA	NA	NA	NA	NA
16	23973231	NA	NA	NA	NA	NA	NA	NA	0.28	0.5	0.3125	0.5	NA	NA	NA	NA	NA	0.5	NA	0.5
16	32624467	NA	NA	NA	NA	NA	NA	NA	0.25	NA	NA	NA	NA	NA	NA	NA	NA	NA	NA	NA
16	32752234	NA	NA	NA	NA	NA	NA	NA	0.248677	0.323864	0.31875	0.254054	NA	NA	NA	NA	NA	NA	NA	NA
16	32752238	NA	NA	NA	NA	NA	NA	NA	0.252577	0.318681	0.31875	0.241935	NA	NA	NA	NA	NA	NA	NA	NA
16	32752292	NA	NA	NA	NA	NA	NA	NA	0.285714	0.300518	0.339394	0.212766	NA	NA	NA	NA	NA	NA	NA	NA
16	32752294	NA	NA	NA	NA	NA	NA	NA	0.275	0.291667	0.345912	0.213115	NA	NA	NA	NA	NA	NA	NA	NA
16	32752371	NA	NA	NA	NA	NA	NA	NA	0.350649	0.316384	0.352941	0.125926	NA	NA	NA	NA	NA	NA	NA	NA
16	32752379	NA	NA	NA	NA	NA	NA	NA	0.366255	0.343915	0.351724	0.118056	NA	NA	NA	NA	NA	NA	NA	NA
16	32752446	0.441558	0.348837	0.484277	NA	NA	NA	NA	0.432	0.45283	0.477528	0.377593	0.318584	0.480392	0.452128	0.333333	0.388235	0.370079	0.421348	0.427711
16	32752449	NA	NA	NA	NA	NA	NA	NA	NA	NA	NA	NA	0.188034	NA	NA	NA	NA	NA	NA	NA
16	32752456	0.464052	0.350877	0.478788	NA	NA	NA	NA	0.484	0.479263	0.476684	0.402439	0.330275	0.490741	0.471204	0.343284	0.406977	0.356589	0.411429	0.449438
16	32752533	0.39	0.421384	0.449664	NA	NA	NA	NA	0.480952	0.460123	0.465517	0.473958	0.341463	0.473118	0.455621	0.342857	0.492754	0.241758	0.48538	0.446809
16	32752547	NA	NA	NA	NA	NA	NA	NA	0.394231	0.447368	0.382353	0.359551	NA	NA	NA	NA	NA	NA	NA	NA
16	32752869	NA	NA	NA	0.488372	0.410256	0.378378	0.458333	NA	NA	NA	NA	0.478261	0.3125	0.457143	0.428571	0.333333	0.344828	0.472222	0.457143
16	32752870	0.478261	0.487179	NA	0.488372	0.410256	0.378378	0.478261	NA	NA	NA	NA	0.478261	0.3125	0.457143	0.444444	0.384615	0.366667	0.472222	0.457143
16	32752872	0.5	0.45	NA	NA	NA	NA	NA	0.431034	0.418605	0.424242	0.461538	0.434783	0.3125	0.472222	0.459459	0.454545	0.366667	0.447368	0.444444
16	32752879	0.35	0.333333	0.419355	NA	NA	NA	NA	0.464286	0.333333	0.310345	0.411765	NA	NA	NA	NA	NA	NA	NA	NA
16	32752889	NA	NA	0.344828	NA	NA	NA	NA	NA	NA	NA	NA	NA	NA	NA	NA	NA	NA	NA	NA
16	32753823	0.421429	0.485437	0.487342	0.469799	0.497608	0.471204	0.483871	0.475336	0.488584	0.395604	0.440594	NA	NA	0.497758	0.482955	0.45	NA	NA	NA
16	32753848	NA	NA	NA	NA	NA	NA	NA	NA	NA	NA	NA	NA	0.287129	NA	NA	NA	0.303922	0.309417	0.32093
16	32753863	0.387931	0.443396	NA	0.428571	0.419087	0.410628	0.439655	0.458678	0.474708	0.469613	0.455446	0.460784	0.354545	0.403846	0.482558	0.376812	0.4	0.457143	0.46696
16	32753886	0.336538	0.492386	0.483516	0.405172	0.452991	0.472973	0.446281	0.469314	0.452756	0.4	0.477273	0.39	NA	0.468182	0.469274	0.492958	NA	NA	NA
16	32753901	0.307692	0.425926	0.375661	NA	NA	NA	NA	0.433333	0.419476	0.408377	0.474286	0.352381	0.486486	0.469565	0.393035	0.46875	0.393162	0.419214	0.401639
16	32753916	NA	NA	NA	NA	NA	NA	NA	NA	NA	NA	NA	NA	0.289256	NA	NA	NA	0.266667	0.312217	0.310484
16	32753917	0.252874	0.420091	0.492386	0.307692	0.363281	0.351695	0.418182	NA	NA	NA	NA	NA	0.241667	0.38914	0.436893	0.27027	0.395522	0.330275	0.368
16	32753919	0.3	0.469388	NA	0.275862	0.437768	0.488889	0.457143	0.468085	0.496094	0.4375	0.328358	0.489583	0.424779	0.442786	0.49162	0.405405	0.484848	0.490099	0.488987
16	32753927	0.214286	0.497717	NA	0.264151	0.447471	0.484979	0.477064	0.454545	0.479401	0.43617	0.395062	0.440367	0.461538	0.459716	0.45	0.4	0.474074	0.482143	0.49789
16	32753955	NA	NA	0.324607	NA	NA	NA	NA	NA	NA	NA	NA	0.342342	0.304	NA	NA	NA	0.363057	0.408696	0.352459
16	32753993	NA	NA	0.207547	NA	NA	NA	NA	0.428571	0.359788	0.325758	0.381295	NA	NA	0.335766	0.246914	0.375	NA	NA	NA
16	32754066	NA	NA	NA	NA	NA	NA	NA	NA	NA	NA	NA	NA	NA	NA	NA	NA	NA	0.0952381	NA
16	34013903	NA	NA	NA	NA	NA	NA	NA	NA	NA	NA	NA	0.5	NA	NA	NA	NA	NA	NA	NA
16	34203838	NA	NA	NA	0.3	NA	NA	0.25	NA	NA	NA	NA	NA	NA	NA	NA	NA	NA	NA	NA
16	34986388	NA	0.333333	NA	NA	NA	NA	NA	NA	NA	NA	NA	NA	NA	NA	NA	NA	NA	NA	NA
16	35453560	NA	NA	NA	NA	NA	NA	NA	NA	NA	NA	NA	0.375	NA	NA	NA	NA	0.375	NA	NA
16	36187865	NA	NA	NA	NA	0.272727	NA	NA	NA	NA	NA	NA	NA	NA	NA	NA	NA	NA	NA	NA
16	36928791	0.315789	0.40625	NA	NA	NA	NA	NA	NA	NA	NA	NA	NA	NA	NA	NA	NA	NA	NA	NA
16	38217159	NA	NA	NA	NA	NA	NA	NA	NA	NA	NA	NA	NA	NA	0.5	0.444444	NA	NA	NA	NA
16	38323667	0.5	NA	NA	NA	NA	NA	NA	0.470588	0.333333	0.384615	0.466667	NA	NA	NA	NA	NA	NA	NA	NA
16	44061253	NA	NA	NA	NA	NA	NA	NA	NA	NA	NA	NA	NA	NA	0.235294	0.307692	NA	NA	NA	NA
16	44282592	NA	NA	NA	NA	NA	NA	NA	NA	NA	NA	NA	NA	NA	NA	NA	NA	0.4	0.45	0.454545
16	44332266	0.375	0.3	0.444444	0.368421	NA	NA	0.333333	NA	NA	NA	NA	NA	0.5	NA	NA	NA	0.5	0.363636	0.238095
16	55971288	NA	NA	NA	NA	0.384615	NA	0.384615	NA	NA	NA	NA	0.307692	NA	NA	NA	NA	NA	NA	NA
16	58488871	NA	NA	NA	NA	NA	NA	NA	NA	NA	NA	0.285714	NA	NA	NA	NA	NA	NA	NA	NA
16	72471351	NA	NA	NA	NA	NA	NA	NA	NA	NA	NA	NA	NA	NA	0.315789	0.277778	NA	NA	NA	NA
16	90242484	NA	NA	NA	0.4375	NA	NA	0.4	NA	NA	NA	NA	NA	NA	0.4	0.416667	NA	NA	NA	NA
16	90939725	NA	NA	NA	NA	NA	NA	NA	0.363636	0.3125	0.333333	NA	NA	NA	NA	NA	NA	NA	NA	NA
16	92083698	NA	NA	NA	NA	NA	NA	NA	NA	0.25	NA	NA	NA	NA	NA	NA	NA	NA	NA	NA
16	95369266	NA	NA	NA	NA	NA	NA	NA	NA	NA	NA	0.421053	NA	NA	NA	NA	NA	NA	NA	NA
16	95369396	NA	NA	NA	NA	NA	NA	NA	NA	NA	NA	NA	NA	NA	NA	0.466667	NA	NA	NA	NA
16	96161293	NA	NA	NA	NA	NA	NA	NA	NA	0.277778	NA	NA	NA	NA	NA	NA	NA	NA	NA	NA
16	97864717	NA	NA	NA	NA	NA	NA	NA	NA	0.333333	NA	NA	NA	NA	NA	NA	NA	NA	NA	NA
17	3679847	NA	NA	NA	0.5	0.4	NA	NA	NA	NA	NA	NA	NA	NA	NA	NA	NA	NA	NA	NA
17	5902565	NA	NA	NA	NA	NA	NA	NA	0.352941	NA	NA	NA	NA	NA	NA	NA	NA	NA	NA	NA
17	6699732	NA	NA	0.392857	0.375	0.324324	0.380952	0.440678	0.316667	0.380435	0.284211	0.378641	0.283019	NA	NA	NA	NA	NA	NA	NA
17	13062783	NA	NA	NA	0.444444	0.357143	0.384615	NA	NA	NA	NA	NA	NA	NA	NA	NA	NA	NA	NA	NA
17	13368461	NA	NA	0.372093	0.408163	0.490196	0.388889	0.444444	NA	NA	NA	NA	0.392857	0.357143	NA	NA	NA	0.470588	0.5	0.428571
17	13374655	NA	NA	NA	NA	NA	NA	NA	0.46875	0.266667	0.351351	0.285714	NA	NA	NA	NA	NA	NA	NA	NA
17	17403040	NA	NA	NA	NA	NA	NA	NA	NA	NA	NA	NA	NA	NA	NA	0.444444	NA	NA	NA	NA
17	17855079	0.4	0.285714	NA	NA	0.214286	0.363636	NA	NA	NA	NA	NA	0.428571	NA	NA	NA	NA	NA	NA	NA
17	23290863	NA	NA	0.384615	NA	NA	NA	NA	NA	NA	NA	NA	0.25	NA	0.473684	0.285714	0.357143	NA	NA	NA
17	23290916	0.289474	0.465517	0.488889	0.42623	0.454545	0.466667	0.419355	0.44	0.491228	0.410256	0.404762	0.4	NA	0.421053	0.4375	0.434783	NA	NA	NA
17	23290932	0.295455	0.485714	0.462963	0.405063	0.442623	0.5	0.388889	0.447917	0.462687	0.44	0.461538	0.333333	NA	0.404255	0.484848	0.407407	NA	NA	NA
17	23290950	NA	NA	NA	NA	NA	NA	NA	0.481132	0.474359	0.338235	0.441176	0.3125	NA	0.345455	0.486486	0.5	NA	NA	NA
17	23291150	NA	NA	NA	NA	NA	NA	NA	NA	NA	NA	NA	NA	0.265306	NA	NA	NA	NA	0.357798	NA
17	23291197	NA	NA	0.489209	0.467033	0.402685	0.492424	0.439655	0.470588	0.474747	0.376923	0.474359	0.485294	0.5	0.448529	0.46281	0.445946	0.41573	0.427632	0.417722
17	23291238	NA	NA	0.408696	0.423313	0.369128	0.484615	0.445545	0.413462	0.478022	0.377953	0.468254	NA	0.413793	NA	NA	NA	0.356436	0.492647	0.356725
17	23291321	NA	NA	0.306818	NA	NA	NA	NA	NA	NA	NA	NA	NA	NA	NA	NA	NA	NA	NA	NA
17	23291322	NA	NA	0.303371	NA	NA	NA	NA	NA	NA	NA	NA	NA	NA	NA	NA	NA	NA	NA	NA
17	23291353	NA	NA	0.322222	NA	NA	NA	NA	NA	NA	NA	NA	NA	NA	NA	NA	NA	NA	NA	NA
17	23291365	NA	NA	0.345238	NA	NA	NA	NA	NA	NA	NA	NA	NA	NA	NA	NA	NA	NA	NA	NA
17	23291489	NA	NA	0.294118	NA	NA	NA	NA	NA	NA	NA	NA	NA	NA	NA	NA	NA	NA	NA	NA
17	23291539	NA	NA	NA	NA	NA	NA	NA	0.304636	0.308725	0.404959	0.420168	NA	NA	NA	NA	NA	NA	NA	NA
17	23308117	NA	NA	0.396226	NA	NA	NA	NA	NA	NA	NA	NA	NA	NA	NA	NA	NA	NA	NA	NA
17	23308175	NA	NA	0.5	NA	NA	NA	NA	0.365385	0.323529	0.364706	0.1875	NA	NA	NA	NA	NA	NA	NA	NA
17	23308177	NA	NA	0.490566	NA	NA	NA	NA	0.38	0.326923	0.352941	0.197531	NA	NA	NA	NA	NA	NA	NA	NA
17	23308202	NA	NA	NA	NA	NA	NA	NA	0.319149	0.3	0.289157	0.180556	NA	NA	NA	NA	NA	NA	NA	NA
17	23308209	NA	NA	NA	NA	NA	NA	NA	0.289157	0.258065	0.265823	0.162162	NA	NA	NA	NA	NA	NA	NA	NA
17	23311032	0.464286	0.43617	0.423729	0.4	0.375	0.44186	0.38806	NA	NA	NA	NA	0.466667	0.387755	0.471698	0.422535	0.361111	NA	0.409639	0.430769
17	23311042	0.464286	0.427083	0.457627	0.428571	0.411765	0.478261	0.342857	NA	NA	NA	NA	0.384615	0.462963	0.473684	0.422535	0.371429	NA	0.404762	0.4375
17	23311052	0.44898	0.48	0.45614	0.423077	0.41791	0.488372	0.309859	NA	NA	NA	NA	0.347826	0.491228	0.474576	0.402985	0.28125	NA	0.411765	0.463768
17	23311071	NA	NA	0.459016	0.486842	0.492537	0.5	0.290323	NA	NA	NA	NA	0.304348	0.436364	0.491525	0.354839	0.241379	NA	0.369048	0.5
17	23311081	NA	NA	NA	NA	NA	NA	NA	NA	NA	NA	NA	0.318182	0.403846	0.5	0.354839	0.3	NA	0.409091	0.478261
17	23344978	NA	NA	NA	0.125	0.214286	NA	0.4	NA	NA	NA	NA	NA	NA	NA	NA	NA	NA	NA	NA
17	23345068	NA	NA	0.28	0.163636	0.371429	0.391304	0.255319	NA	NA	NA	NA	NA	NA	NA	NA	NA	NA	NA	NA
17	23345091	NA	NA	0.225806	0.202899	0.326087	0.409091	0.25	NA	NA	NA	NA	NA	NA	NA	NA	NA	NA	NA	NA
17	23345115	NA	NA	0.176471	NA	NA	NA	NA	NA	NA	NA	NA	NA	NA	NA	NA	NA	NA	NA	NA
17	23346116	NA	NA	0.3125	NA	NA	NA	NA	NA	NA	NA	NA	NA	NA	NA	NA	NA	NA	NA	NA
17	23346130	NA	NA	0.356164	NA	NA	NA	NA	NA	NA	NA	NA	NA	NA	NA	NA	NA	NA	NA	NA
17	23346136	0.380282	0.389381	0.382716	0.367925	0.344086	0.321429	0.360465	NA	NA	NA	NA	NA	NA	NA	NA	NA	NA	NA	NA
17	23346161	0.406593	0.485075	NA	0.461538	0.491803	0.407407	0.481132	0.432432	0.464516	0.462687	0.476562	0.4	0.447368	0.450549	0.486239	0.423729	0.419753	0.421769	0.435185
17	23346176	0.435644	0.493151	NA	0.476562	0.485507	0.451613	0.439024	0.401042	0.476471	0.467105	0.445205	0.430556	0.44186	0.444444	0.48855	0.492063	0.392857	0.465116	0.473684
17	23346206	0.418182	0.478528	NA	0.464516	0.471831	0.448	0.420635	0.419811	0.433155	0.433333	0.435065	0.428571	0.395604	0.431034	0.492958	0.444444	0.387755	0.461988	0.495652
17	23346227	0.411765	0.425926	NA	0.439759	0.472603	0.456693	0.368421	0.418182	0.389744	0.412903	0.422619	0.442857	0.356322	0.388889	0.496894	0.485294	0.398148	0.37234	0.482759
17	23346264	0.46875	0.403846	NA	0.457317	0.40458	0.460177	0.385714	0.349558	0.361257	0.418994	0.459627	0.445946	0.4375	0.364407	0.496894	0.470588	0.459184	0.380952	0.452991
17	23346265	0.46875	0.398734	NA	0.465839	0.412214	0.459459	0.377778	0.352423	0.367021	0.421348	0.459627	0.452055	0.443038	0.364407	0.474026	0.478261	0.459184	0.384211	0.452991
17	23346278	0.483871	0.373418	NA	NA	NA	NA	NA	0.369295	0.374302	0.421965	0.457516	0.421875	0.392857	0.313043	0.490323	0.486111	0.451923	0.360215	0.427419
17	23347758	NA	NA	NA	NA	NA	NA	NA	NA	NA	NA	NA	0.4	NA	NA	NA	NA	NA	NA	NA
17	23347782	0.434783	0.3	0.4	0.459459	0.481481	0.285714	0.478261	NA	NA	NA	NA	0.454545	0.5	NA	NA	NA	0.428571	0.340909	0.45
17	23347787	0.409091	0.310345	0.4	0.459459	0.481481	0.230769	0.458333	NA	NA	NA	NA	0.454545	0.5	NA	NA	NA	0.428571	0.377778	0.47619
17	23347806	0.481481	0.342105	0.448276	0.257143	0.448276	0.235294	0.46875	NA	NA	NA	NA	0.411765	NA	0.4	0.36	0.466667	NA	NA	NA
17	23347809	0.481481	0.325	0.483871	0.307692	0.466667	0.2	0.470588	0.493333	0.405405	0.46875	0.415094	0.411765	NA	0.4	0.36	0.466667	NA	NA	NA
17	23347825	0.388889	0.372549	0.5	0.254902	0.487179	0.321429	0.428571	0.454545	0.431373	0.382353	0.377358	NA	NA	0.486486	0.448276	0.45	NA	NA	NA
17	23347841	NA	NA	0.448276	0.240741	0.433962	0.388889	0.452381	0.462963	0.469697	0.391304	0.311475	NA	NA	0.5	0.439024	0.458333	NA	NA	NA
17	23347844	NA	NA	0.413793	0.22807	0.396226	0.4	0.439024	0.464286	0.492754	0.413043	0.295082	NA	NA	0.488372	0.452381	0.48	NA	NA	NA
17	23347849	NA	NA	0.37037	0.225806	0.365385	0.358974	0.44186	0.441441	0.493333	0.375	0.275362	NA	NA	NA	NA	NA	NA	NA	NA
17	23347866	NA	NA	0.333333	0.212121	0.327586	0.27907	0.354167	NA	NA	NA	NA	NA	NA	NA	NA	NA	NA	NA	NA
17	23347873	NA	NA	0.3	0.2	0.311475	0.27907	0.354167	NA	NA	NA	NA	NA	NA	NA	NA	NA	NA	NA	NA
17	23347898	NA	NA	0.212121	NA	NA	NA	NA	NA	NA	NA	NA	NA	NA	NA	NA	NA	NA	NA	NA
17	23347900	NA	NA	0.212121	NA	NA	NA	NA	NA	NA	NA	NA	NA	NA	NA	NA	NA	NA	NA	NA
17	23348034	NA	NA	NA	NA	NA	NA	NA	0.26	0.333333	0.225806	0.226667	NA	0.166667	NA	NA	NA	0.382353	0.422535	0.305085
17	23348040	NA	NA	0.466667	0.414634	0.372093	0.485714	0.5	0.375	0.434211	0.409836	0.337838	0.375	0.357143	NA	NA	NA	0.472222	0.5	0.355932
17	23348103	0.333333	0.481481	0.470588	0.36	0.384615	0.375	0.434783	0.481481	0.487805	0.483871	0.4	NA	0.4	0.321429	0.409091	0.307692	0.5	0.489796	0.481481
17	23348105	0.352941	0.461538	0.5	NA	NA	NA	NA	0.490566	0.475	0.5	0.4	NA	0.4375	0.333333	0.434783	0.363636	0.5	0.479167	0.448276
17	23356885	NA	NA	0.375	NA	NA	NA	NA	NA	NA	NA	NA	NA	NA	0.5	NA	NA	NA	NA	NA
17	23356888	NA	NA	0.375	NA	NA	NA	NA	NA	NA	NA	NA	NA	NA	0.5	NA	NA	NA	NA	NA
17	23356891	NA	NA	0.375	NA	NA	NA	NA	NA	NA	NA	NA	NA	NA	0.444444	NA	NA	NA	NA	NA
17	23356902	NA	NA	0.5	NA	NA	NA	NA	NA	NA	NA	NA	NA	NA	0.4	NA	NA	NA	NA	NA
17	23356926	NA	NA	NA	NA	NA	NA	NA	NA	NA	NA	NA	NA	NA	NA	NA	NA	0.428571	NA	NA
17	23356960	NA	NA	NA	NA	NA	NA	NA	NA	NA	NA	NA	NA	NA	NA	NA	NA	NA	0.184211	0.192308
17	23359297	0.5	0.491525	NA	0.351064	0.433962	0.345238	0.383562	0.444444	0.381679	0.45098	0.461538	NA	NA	0.342593	0.351351	0.435897	NA	NA	NA
17	23359307	0.438202	0.466667	0.481928	0.442478	0.47541	0.410526	0.453488	0.479592	0.417808	0.403509	0.4	0.47619	0.392857	0.401709	0.414634	0.422222	0.482759	0.496403	0.455556
17	23359326	NA	NA	0.495495	0.406667	0.461538	0.463415	0.446602	NA	NA	NA	NA	0.468354	0.492958	NA	NA	NA	0.394958	0.410112	0.336066
17	23359397	NA	NA	NA	NA	NA	NA	NA	NA	NA	NA	NA	NA	0.393617	NA	NA	NA	0.327434	0.370192	0.361842
17	23359417	0.433824	0.493976	0.438596	0.448276	0.462428	0.471014	0.490909	NA	NA	NA	NA	0.426829	0.435294	0.490066	0.479675	0.442623	0.37	0.425287	0.428571
17	23359450	0.432099	0.290909	NA	NA	NA	NA	NA	0.304348	0.333333	0.380165	0.311475	0.483333	NA	0.319328	0.269231	0.411765	NA	NA	NA
17	23359516	NA	NA	NA	NA	NA	NA	NA	NA	NA	NA	NA	0.291667	NA	NA	NA	NA	NA	NA	NA
17	23359779	0.333333	0.355072	0.314286	0.436242	0.484076	0.4	0.447059	0.4375	0.321678	0.355263	0.473988	0.413793	0.373333	NA	NA	NA	0.45977	0.469388	0.458904
17	23359824	0.4	0.371622	0.416667	0.391304	0.493827	0.455882	0.494624	0.458128	0.346405	0.369697	0.481081	0.45	0.44	0.384615	0.421384	0.380952	0.485149	0.494118	0.493671
17	23359933	0.4	0.386667	0.482143	0.321739	0.432624	0.383562	0.377358	0.44878	0.385965	0.459119	0.329341	0.375	0.471429	0.380165	0.389313	0.5	0.363636	0.442177	0.43662
17	23359942	0.464	0.440678	0.484848	0.398438	0.48366	0.429487	0.422414	0.495902	0.434783	0.488889	0.357895	0.410256	0.486486	0.431818	0.428571	0.5	0.424528	0.493827	0.486842
17	23359956	0.443662	0.5	0.404255	0.479452	0.460123	0.48125	0.488372	NA	NA	NA	NA	0.450549	0.423529	0.496689	0.490196	0.459459	0.478261	0.449198	0.479042
17	23359984	0.36129	0.399015	NA	0.450617	0.395349	0.411765	0.406015	NA	NA	NA	NA	0.444444	0.388889	NA	NA	NA	0.419847	0.365979	0.420213
17	23359988	0.367089	0.410628	NA	0.428571	0.391813	0.420118	0.414815	NA	NA	NA	NA	0.441176	0.404494	0.421384	0.410714	0.405063	0.427481	0.348958	0.418848
17	23360006	NA	NA	NA	NA	NA	NA	NA	NA	NA	NA	NA	NA	0.425532	0.417808	0.386076	0.408451	0.4	0.347368	0.414773
17	23360079	0.453333	0.472727	0.44186	0.474576	0.364583	0.478873	0.428571	0.450867	0.473282	0.444444	0.4375	0.461538	0.375	0.432432	0.488636	0.465116	0.490196	0.481132	0.454545
17	23360111	NA	NA	NA	NA	NA	NA	NA	0.330579	0.388889	0.319444	0.285714	NA	NA	NA	NA	NA	NA	NA	NA
17	23360126	NA	NA	NA	NA	NA	NA	NA	0.329787	0.375	0.301887	0.192308	NA	NA	NA	NA	NA	NA	NA	NA
17	23360146	NA	NA	NA	NA	NA	NA	NA	0.384615	0.37931	0.333333	0.2	0.421053	0.322581	NA	NA	NA	0.3125	0.35	0.324324
17	23360196	0.421053	0.40625	0.428571	NA	NA	NA	NA	NA	NA	NA	NA	0.444444	NA	0.333333	0.380952	0.444444	NA	NA	NA
17	23360199	0.421053	0.4375	0.47619	NA	NA	NA	NA	NA	NA	NA	NA	0.444444	NA	0.35	0.421053	0.444444	NA	NA	NA
17	23471241	NA	NA	NA	0.25	0.220588	0.389831	0.460317	NA	NA	NA	NA	NA	NA	0.142857	0.4	0.45	NA	NA	NA
17	23471274	NA	NA	0.384615	0.441176	0.416667	0.433333	0.465517	NA	NA	NA	NA	0.461538	NA	0.3	0.492754	0.45	NA	NA	NA
17	23471334	0.413793	0.490566	NA	NA	NA	NA	NA	NA	0.411765	0.388889	0.382353	0.363636	0.392857	NA	NA	NA	0.105263	0.486486	0.290323
17	23471344	0.5	0.422222	0.454545	0.48	0.485714	0.391304	0.448276	NA	0.432432	0.387097	0.346939	0.375	NA	NA	NA	NA	NA	NA	NA
17	23471358	0.428571	0.4	NA	0.314286	0.413793	0.357143	0.409091	NA	NA	NA	NA	0.444444	NA	NA	NA	NA	NA	NA	NA
17	23471365	0.454545	0.424242	NA	0.266667	0.407407	0.384615	0.4	NA	NA	NA	NA	NA	NA	0.333333	0.461538	0.384615	NA	NA	NA
17	23471367	0.454545	0.441176	NA	0.241379	0.37037	0.384615	0.4	NA	NA	NA	NA	NA	NA	0.285714	0.416667	0.416667	NA	NA	NA
17	23471369	0.416667	0.454545	NA	0.233333	0.37037	0.428571	0.4	NA	NA	NA	NA	NA	NA	0.285714	0.416667	0.416667	NA	NA	NA
17	23471372	0.363636	0.454545	NA	0.25	0.37037	0.428571	0.4	NA	NA	NA	NA	NA	NA	0.307692	0.454545	0.416667	NA	NA	NA
17	23471375	NA	NA	NA	0.25	0.36	0.416667	0.368421	NA	NA	NA	NA	NA	NA	0.25	0.4	0.444444	NA	NA	NA
17	23475285	NA	NA	NA	0.419355	0.333333	NA	0.466667	NA	NA	NA	NA	NA	0.4375	0.285714	0.208333	0.307692	0.466667	0.30303	0.409091
17	23475300	NA	NA	NA	NA	NA	NA	NA	NA	NA	NA	NA	NA	0.352941	0.4	0.275862	0.375	0.444444	0.368421	0.461538
17	23475347	NA	NA	0.5	0.418182	0.44898	0.366667	0.457143	0.45977	0.436364	0.384615	0.345455	0.315789	NA	0.459459	0.416667	0.466667	NA	NA	NA
17	23475353	NA	NA	0.463415	NA	NA	NA	NA	NA	NA	NA	NA	0.190476	NA	0.452381	0.404255	0.40625	NA	NA	NA
17	23475408	0.385714	0.489583	NA	0.435294	0.426829	0.482143	0.384615	0.385057	0.365672	0.494949	0.494845	0.428571	0.465517	NA	NA	NA	0.454545	0.372881	0.477273
17	23475429	0.402985	0.488636	NA	NA	NA	NA	NA	0.357143	0.412698	0.466667	0.473684	0.433333	0.5	NA	NA	NA	0.477273	0.401869	0.493976
17	23477436	NA	NA	NA	NA	NA	NA	NA	0.366667	NA	0.222222	NA	NA	NA	NA	NA	NA	NA	NA	NA
17	23477456	NA	NA	NA	NA	NA	NA	NA	0.416667	NA	0.45	NA	NA	NA	NA	NA	NA	NA	NA	0.333333
17	23477500	NA	NA	NA	NA	NA	NA	NA	0.372549	0.212121	0.457143	0.323529	0.363636	NA	NA	NA	NA	NA	NA	NA
17	23477505	0.47619	0.317073	NA	NA	NA	NA	NA	0.447368	0.34375	0.4	0.423077	0.375	0.4	0.5	0.444444	0.2	0.5	NA	0.285714
17	23477507	0.392857	0.425532	NA	0.44	0.259259	0.4375	0.387097	NA	NA	NA	NA	NA	0.363636	NA	NA	NA	0.407407	0.448276	0.275862
17	23477517	NA	NA	NA	0.363636	0.305556	0.428571	0.371429	NA	NA	NA	NA	NA	NA	NA	NA	NA	NA	NA	NA
17	23477518	0.342857	0.5	NA	NA	NA	NA	NA	NA	NA	NA	NA	NA	NA	NA	NA	NA	NA	NA	NA
17	23477575	0.431818	0.457143	NA	NA	NA	NA	NA	NA	NA	NA	NA	NA	0.333333	0.425	0.483871	0.272727	0.470588	0.482143	0.44898
17	23477583	0.444444	0.492754	NA	NA	NA	NA	NA	NA	NA	NA	NA	NA	0.304348	0.418605	0.484848	0.230769	0.428571	0.431034	0.44
17	23477592	NA	NA	NA	NA	NA	NA	NA	NA	NA	NA	NA	NA	0.4	0.382979	0.463415	0.416667	0.454545	0.430769	0.365385
17	23477613	0.487179	0.481481	0.4	NA	NA	NA	NA	NA	NA	NA	NA	0.3125	0.428571	NA	NA	NA	0.444444	0.461538	0.428571
17	23477616	0.428571	0.414286	NA	NA	NA	NA	NA	NA	NA	NA	NA	0.352941	NA	0.471698	0.371429	0.464286	NA	NA	NA
17	23477689	0.45	0.470588	NA	0.439252	0.453704	0.453333	0.5	0.346535	0.422222	0.38835	0.345588	0.463415	0.413043	0.408451	0.367089	0.488372	0.492537	0.485075	0.421053
17	23477691	0.459184	0.451852	NA	0.4375	0.464912	0.452055	0.493827	0.348485	0.414286	0.396226	0.348148	0.47619	0.395833	0.4	0.358025	0.487179	0.5	0.492537	0.434783
17	23477695	0.465347	0.425373	NA	NA	NA	NA	NA	0.344828	0.427586	0.394495	0.37037	0.487805	0.428571	0.391304	0.358025	0.473684	0.492958	0.485294	0.428571
17	23477705	0.485437	0.416667	NA	NA	NA	NA	NA	0.357798	0.425676	0.393162	0.358621	0.489362	0.413793	0.435897	0.361702	0.428571	0.481481	0.482759	0.416667
17	23477712	0.476636	0.429487	NA	0.472222	0.459016	0.4125	0.488889	0.35443	0.398734	0.416	0.357616	0.489796	0.365079	0.426829	0.377551	0.463415	0.457831	0.476821	0.429825
17	23477723	0.444444	0.466667	NA	NA	NA	NA	NA	0.336032	0.4	0.412587	0.352941	0.470588	0.426667	0.482353	0.409091	0.458333	0.483516	0.473054	0.435897
17	23477727	0.425	0.487805	NA	NA	NA	NA	NA	0.346774	0.38342	0.394366	0.357616	0.446809	0.397436	0.493976	0.425926	0.479167	0.477273	0.467456	0.387931
17	23477770	0.425	0.482143	0.389474	NA	NA	NA	NA	0.349794	0.400901	0.394366	0.417219	0.45283	0.494253	0.473684	0.422018	0.444444	0.431579	0.460227	0.433824
17	23477773	0.448	0.5	0.37234	NA	NA	NA	NA	0.348	0.402655	0.404255	0.41875	0.45283	0.483146	0.460177	0.423423	0.461538	0.430108	0.45614	0.43609
17	23477781	0.472441	0.464706	0.362745	NA	NA	NA	NA	0.330435	0.396476	0.409722	0.427632	0.444444	0.5	0.483051	0.409091	0.459016	0.423913	0.431818	0.459854
17	23477804	0.479675	0.449367	NA	0.390476	0.447761	0.450704	0.475248	0.357843	0.366516	0.439716	0.462585	0.436364	0.457831	0.477477	0.417476	0.469697	0.45679	0.439306	0.483607
17	23477837	NA	NA	0.382716	0.481481	0.426087	0.475	0.489362	0.493671	0.471264	0.483871	0.496454	0.266667	NA	0.444444	0.377551	0.377358	NA	NA	NA
17	23477840	NA	NA	0.382716	0.445783	0.436975	0.481481	0.483871	0.5	0.485207	0.5	0.496503	0.266667	NA	0.466019	0.371134	0.377358	NA	NA	NA
17	23478268	NA	NA	0.369565	NA	NA	NA	NA	0.414141	0.397059	0.480769	0.384615	NA	0.487179	0.232558	0.280702	0.473684	0.439024	0.366667	0.275862
17	23478305	NA	NA	0.280702	NA	NA	NA	NA	0.38	0.328125	0.454545	0.352941	NA	NA	NA	NA	NA	NA	NA	NA
17	23478310	NA	NA	0.277778	NA	NA	NA	NA	0.381443	0.306452	0.436364	0.342857	NA	NA	NA	NA	NA	NA	NA	NA
17	23478327	NA	NA	0.217391	NA	NA	NA	NA	0.355556	0.271186	0.416667	0.276923	NA	NA	NA	NA	NA	NA	NA	NA
17	23478337	NA	NA	0.136364	NA	NA	NA	NA	NA	NA	NA	NA	NA	NA	NA	NA	NA	NA	NA	NA
17	23479481	NA	NA	0.326531	NA	NA	NA	NA	0.343066	0.394231	0.386364	0.28866	NA	NA	NA	NA	NA	NA	NA	NA
17	23479483	NA	NA	0.326531	NA	NA	NA	NA	0.348148	0.407767	0.386364	0.285714	NA	NA	NA	NA	NA	NA	NA	NA
17	23479497	NA	NA	0.393443	NA	NA	NA	NA	0.4	0.474576	0.452632	0.421569	NA	NA	NA	NA	NA	NA	NA	NA
17	23479505	NA	NA	0.464789	0.344262	0.468085	0.43038	0.434783	0.422078	0.495798	0.463918	0.46729	NA	NA	NA	NA	NA	NA	NA	NA
17	23479513	0.481013	0.442308	0.474359	0.384615	0.485149	0.448718	0.486111	0.424837	0.472868	0.489796	0.486239	NA	NA	0.409091	0.4125	0.388889	NA	NA	NA
17	23479546	0.372093	0.350515	0.454545	0.479675	0.394737	0.328947	0.428571	NA	NA	NA	NA	0.243243	0.363636	0.485714	0.434211	0.375	0.267857	0.5	0.483146
17	23479604	NA	NA	0.343284	NA	NA	NA	NA	NA	NA	NA	NA	0.411765	NA	0.387097	0.425926	0.451613	NA	NA	NA
17	23479607	NA	NA	0.316667	NA	NA	NA	NA	NA	NA	NA	NA	0.411765	NA	0.383333	0.403846	0.482759	NA	NA	NA
17	23479624	NA	NA	0.3125	NA	NA	NA	NA	NA	NA	NA	NA	0.344828	NA	0.392157	0.44186	0.391304	NA	NA	NA
17	23479661	NA	NA	NA	NA	NA	NA	NA	NA	NA	NA	NA	0.210526	NA	0.351351	0.472222	0.5	NA	NA	NA
17	23479665	NA	NA	NA	NA	NA	NA	NA	NA	NA	NA	NA	0.2	NA	0.314286	0.4375	0.5	NA	NA	NA
17	23479668	NA	NA	NA	NA	NA	NA	NA	NA	NA	NA	NA	0.176471	NA	0.323529	0.466667	0.461538	NA	NA	NA
17	23828961	NA	NA	NA	NA	NA	NA	NA	NA	NA	NA	NA	0.333333	0.357143	0.4	0.483871	0.464286	0.357143	0.482143	0.461538
17	23828987	NA	NA	NA	NA	NA	NA	NA	NA	NA	NA	NA	0.357143	NA	0.4	0.4	0.45	NA	NA	NA
17	23829033	NA	NA	NA	NA	NA	NA	NA	NA	NA	NA	NA	0.5	0.25	0.285714	0.235294	0.357143	0.461538	0.190476	0.5
17	24107288	NA	NA	0.333333	NA	NA	NA	NA	NA	NA	NA	NA	NA	NA	NA	NA	NA	NA	NA	NA
17	24601316	NA	NA	NA	NA	NA	0.363636	NA	NA	NA	NA	NA	NA	NA	NA	NA	NA	NA	NA	NA
17	24704946	NA	NA	NA	NA	0.444444	NA	NA	NA	NA	NA	NA	NA	NA	NA	NA	NA	NA	NA	NA
17	25376798	NA	NA	NA	NA	NA	NA	0.285714	NA	NA	NA	NA	NA	NA	NA	NA	NA	NA	NA	NA
17	25828081	0.5	0.4	NA	NA	NA	NA	NA	NA	NA	NA	NA	NA	NA	NA	NA	NA	NA	NA	NA
17	27021589	NA	NA	NA	NA	NA	0.3	NA	NA	NA	NA	NA	NA	NA	NA	NA	NA	NA	NA	NA
17	27708662	NA	NA	0.5	NA	NA	NA	NA	NA	NA	NA	NA	NA	NA	NA	NA	NA	NA	NA	NA
17	28644479	0.5	NA	NA	NA	NA	NA	NA	NA	NA	NA	NA	NA	NA	NA	NA	NA	NA	NA	NA
17	28992480	NA	NA	NA	NA	NA	NA	NA	NA	NA	NA	NA	0.5	NA	NA	NA	NA	NA	NA	NA
17	30060788	NA	0.4	NA	NA	NA	NA	NA	NA	NA	NA	NA	NA	NA	NA	NA	NA	NA	NA	NA
17	30813068	NA	NA	NA	NA	NA	NA	NA	NA	NA	NA	NA	0.277778	NA	NA	NA	NA	NA	NA	NA
17	30871262	NA	0.444444	NA	0.5	NA	NA	0.444444	NA	NA	NA	NA	NA	NA	NA	NA	NA	NA	NA	NA
17	32212768	NA	NA	NA	NA	NA	NA	NA	NA	NA	NA	NA	NA	NA	NA	NA	NA	NA	0.1875	NA
17	32482227	NA	NA	NA	NA	NA	NA	NA	0.173913	0.333333	NA	NA	NA	NA	NA	NA	NA	NA	NA	NA
17	32482235	NA	NA	NA	NA	NA	NA	NA	NA	NA	NA	NA	NA	NA	0.3	0.285714	NA	NA	NA	NA
17	32528813	NA	NA	NA	NA	NA	NA	NA	NA	NA	NA	NA	NA	NA	0.445783	0.439024	0.466667	NA	NA	NA
17	34582944	NA	NA	NA	NA	NA	NA	NA	NA	NA	NA	NA	NA	0.266667	NA	NA	NA	NA	NA	NA
17	34584869	NA	NA	NA	0.444444	0.25	NA	0.294118	NA	NA	NA	NA	NA	NA	NA	NA	NA	NA	NA	NA
17	34801719	NA	0.357143	NA	NA	NA	NA	NA	NA	NA	NA	NA	NA	NA	NA	NA	NA	NA	NA	NA
17	34803994	NA	0.375	NA	NA	NA	NA	NA	NA	NA	NA	NA	NA	NA	NA	NA	NA	NA	NA	NA
17	35055453	NA	NA	NA	NA	NA	NA	NA	NA	NA	NA	NA	NA	NA	NA	0	NA	NA	NA	NA
17	35200567	NA	NA	NA	NA	NA	NA	NA	NA	NA	NA	NA	NA	NA	0.333333	0.263158	NA	NA	NA	NA
17	35425194	0.37415	0.447257	0.35503	0.419087	0.448718	0.431718	0.473214	0.42623	0.411215	0.445415	0.45679	0.404762	0.395062	0.484211	0.432749	0.426829	0.461039	0.421053	0.460396
17	35425198	0.369863	0.448276	0.366864	0.411523	0.464912	0.429204	0.482143	0.423237	0.400943	0.443946	0.450644	0.401575	0.404762	0.486631	0.419753	0.452381	0.436242	0.408654	0.467337
17	35440154	0.459854	0.440415	0.431507	0.474286	0.487685	0.47549	0.460432	0.45	0.453202	0.43787	0.35567	0.396396	0.447917	0.445205	0.489247	0.402778	0.383929	0.46875	0.467836
17	35637347	NA	NA	NA	NA	NA	NA	NA	NA	NA	NA	NA	0.375	NA	NA	NA	NA	NA	NA	NA
17	35684376	NA	NA	NA	0.333333	NA	NA	NA	NA	NA	NA	NA	NA	NA	NA	NA	NA	NA	NA	NA
17	35830829	NA	NA	NA	NA	NA	NA	NA	NA	NA	NA	NA	0.2	NA	NA	NA	NA	NA	NA	NA
17	36874290	0.4	0.428571	NA	NA	NA	NA	NA	NA	NA	NA	NA	NA	NA	0.466667	0.4	0.4	0.333333	0.45	0.461538
17	45631932	NA	NA	0.5	NA	NA	NA	NA	NA	0.375	NA	0.272727	NA	NA	NA	NA	NA	NA	NA	NA
17	45634288	NA	NA	NA	NA	NA	0.454545	NA	NA	NA	NA	NA	NA	NA	NA	NA	NA	NA	NA	NA
17	45665992	NA	0.285714	NA	0.5	0.333333	0.428571	0.5	NA	NA	NA	NA	NA	NA	NA	NA	NA	NA	NA	NA
17	46725239	NA	NA	0.342105	NA	NA	NA	NA	NA	NA	NA	NA	NA	NA	NA	NA	NA	NA	NA	NA
17	47316693	0.5	0.333333	NA	0.473684	0.4375	0.461538	0.363636	NA	NA	NA	NA	NA	NA	0.461538	NA	NA	NA	NA	NA
17	47436971	NA	NA	0.454545	NA	NA	NA	NA	0.466667	NA	NA	0.416667	NA	NA	NA	NA	NA	NA	NA	NA
17	48232899	NA	0.5	NA	NA	NA	NA	NA	NA	NA	NA	NA	NA	NA	NA	NA	NA	NA	NA	NA
17	50920460	NA	NA	NA	NA	NA	NA	NA	NA	NA	NA	NA	0.384615	0.454545	NA	NA	NA	0.4	0.388889	0.384615
17	51740455	NA	NA	NA	NA	NA	NA	NA	NA	NA	NA	NA	0.4	NA	NA	NA	NA	NA	NA	NA
17	52803407	NA	NA	NA	NA	NA	NA	NA	NA	NA	NA	NA	NA	0.235294	0.416667	0.394737	0.444444	0.393939	0.408163	0.439024
17	52839285	NA	NA	NA	NA	NA	NA	NA	NA	NA	NA	NA	NA	0.25	0.5	0.388889	0.285714	0.5	0.388889	0.28
17	52877960	NA	NA	NA	NA	NA	NA	NA	NA	NA	NA	NA	0.354839	0.333333	0.477273	0.4	0.3125	0.434783	0.431818	0.363636
17	52878121	NA	NA	NA	NA	NA	NA	NA	NA	NA	NA	NA	NA	NA	0.2	NA	0.5	NA	NA	NA
17	52898600	NA	NA	NA	NA	NA	NA	NA	NA	NA	NA	NA	0.318182	NA	0.444444	0.375	0.333333	NA	NA	NA
17	52904978	NA	NA	NA	NA	NA	NA	NA	NA	NA	NA	NA	NA	0.5	NA	0.428571	0.5	0.444444	0.4	0.315789
17	52904979	NA	NA	NA	NA	NA	NA	NA	NA	NA	NA	NA	NA	0.5	NA	0.428571	0.5	0.444444	0.380952	0.315789
17	52956716	NA	NA	NA	NA	NA	NA	NA	NA	NA	NA	NA	NA	NA	0.477273	0.434783	0.428571	NA	NA	NA
17	52961803	NA	NA	NA	NA	NA	NA	NA	NA	NA	NA	NA	NA	0.433333	0.5	0.418605	0.433333	0.416667	0.48	0.448276
17	52978162	NA	NA	NA	NA	NA	NA	NA	NA	NA	NA	NA	0.464286	0.45	0.311111	0.461538	0.444444	0.434783	0.421053	0.490909
17	53484090	NA	NA	NA	NA	NA	NA	NA	NA	NA	NA	NA	0.4	NA	NA	NA	NA	NA	NA	NA
17	53508372	NA	NA	NA	NA	NA	NA	NA	NA	NA	NA	NA	0.3	NA	NA	NA	NA	NA	NA	NA
17	53515188	NA	NA	NA	NA	NA	NA	NA	NA	NA	NA	NA	NA	0.409091	0.384615	0.333333	0.307692	0.291667	0.461538	0.35
17	53515407	NA	NA	NA	NA	NA	NA	NA	NA	NA	NA	NA	0.45	0.47619	NA	NA	NA	0.342105	0.459459	0.461538
17	53515555	NA	NA	NA	NA	NA	NA	NA	NA	NA	NA	NA	0.45	0.173913	NA	NA	NA	0.363636	0.346154	0.487179
17	53515935	NA	NA	NA	NA	NA	NA	NA	NA	NA	NA	NA	0.444444	NA	0.384615	0.473684	0.5	NA	NA	NA
17	53644591	NA	NA	NA	NA	NA	NA	NA	NA	NA	NA	NA	NA	0.428571	NA	NA	NA	0.4	0.464286	0.458333
17	53648710	NA	NA	NA	NA	NA	NA	NA	NA	NA	NA	NA	0.4	0.5	NA	NA	NA	0.333333	0.470588	NA
17	53654603	NA	NA	NA	NA	NA	NA	NA	NA	NA	NA	NA	0.5	NA	NA	NA	NA	NA	NA	NA
17	53659256	NA	NA	NA	NA	NA	NA	NA	NA	NA	NA	NA	NA	NA	0.428571	0.428571	0.4	NA	NA	NA
17	53659432	NA	NA	NA	NA	NA	NA	NA	NA	NA	NA	NA	0.4	0.35	0.416667	0.4	NA	NA	0.451613	0.428571
17	53659441	NA	NA	NA	NA	NA	NA	NA	NA	NA	NA	NA	0.368421	0.375	0.391304	0.454545	NA	NA	0.433333	0.464286
17	53659448	NA	NA	NA	NA	NA	NA	NA	NA	NA	NA	NA	0.388889	0.428571	0.263158	0.473684	NA	NA	0.458333	0.5
17	53659451	NA	NA	NA	NA	NA	NA	NA	NA	NA	NA	NA	0.411765	0.384615	0.222222	0.444444	NA	NA	0.478261	0.478261
17	53660115	NA	NA	NA	NA	NA	NA	NA	NA	NA	NA	NA	0.37931	0.473684	0.333333	0.486486	0.444444	0.414634	0.428571	0.35
17	53660233	NA	NA	NA	NA	NA	NA	NA	NA	NA	NA	NA	NA	0.333333	0.363636	0.333333	NA	NA	NA	0.318182
17	53676892	NA	NA	NA	NA	NA	NA	NA	NA	NA	NA	NA	0.352941	0.230769	0.421053	0.44	0.47619	0.416667	0.439024	0.4
17	53676965	NA	NA	NA	NA	NA	NA	NA	NA	NA	NA	NA	NA	0.5	0.38	0.464286	0.433333	0.342857	0.423077	0.431818
17	53679006	NA	NA	NA	NA	NA	NA	NA	NA	NA	NA	NA	0.46875	0.486486	0.472973	0.489362	0.363636	0.27027	0.5	0.459459
17	53679112	NA	NA	NA	NA	NA	NA	NA	NA	NA	NA	NA	0.423077	NA	0.44	0.491228	0.444444	NA	NA	NA
17	53681513	NA	NA	NA	NA	NA	NA	NA	NA	NA	NA	NA	NA	0.333333	NA	NA	NA	0.4	0.416667	0.466667
17	53683484	NA	NA	NA	NA	NA	NA	NA	NA	NA	NA	NA	0.5	NA	NA	NA	NA	NA	NA	NA
17	53683570	NA	NA	NA	NA	NA	NA	NA	NA	NA	NA	NA	0.333333	NA	0.321429	0.387097	0.333333	NA	NA	NA
17	53687045	NA	NA	NA	NA	NA	NA	NA	NA	NA	NA	NA	0.222222	NA	NA	NA	NA	NA	NA	NA
17	53687294	NA	NA	NA	NA	NA	NA	NA	NA	NA	NA	NA	0.444444	0.5	NA	NA	NA	0.111111	0.375	0.388889
17	54293968	NA	NA	NA	NA	NA	NA	NA	NA	NA	NA	NA	0.421053	NA	0.478261	0.47619	0.466667	NA	NA	NA
17	55482110	NA	NA	NA	NA	NA	NA	NA	NA	NA	NA	NA	0.4	0.310345	0.458333	0.456522	0.473684	0.454545	0.45283	0.464286
17	55482126	NA	NA	NA	NA	NA	NA	NA	NA	NA	NA	NA	0.433333	0.4	0.4375	0.469388	0.5	0.4375	0.45614	0.5
17	55490913	NA	NA	NA	NA	NA	NA	NA	NA	NA	NA	NA	0.428571	0.4	0.5	0.5	0.428571	0.454545	0.428571	0.371429
17	55490983	NA	NA	NA	NA	NA	NA	NA	NA	NA	NA	NA	0.5	NA	0.333333	0.333333	0.466667	NA	NA	NA
17	55496400	NA	NA	NA	NA	NA	NA	NA	NA	NA	NA	NA	0.4	0.2	0.466667	0.423077	0.444444	0.4375	0.464286	0.45
17	55498466	NA	NA	NA	NA	NA	NA	NA	NA	NA	NA	NA	NA	NA	0.4	0.5	0.25	NA	NA	NA
17	55510313	NA	NA	NA	NA	NA	NA	NA	NA	NA	NA	NA	0.439024	0.333333	NA	NA	NA	0.46	0.381818	0.492537
17	55510406	NA	NA	NA	NA	NA	NA	NA	NA	NA	NA	NA	0.384615	0.454545	0.4	0.352941	0.363636	0.2	0.387097	0.434783
17	55592836	NA	NA	NA	NA	NA	NA	NA	NA	NA	NA	NA	0.428571	0.324324	0.341463	0.421053	0.352941	0.458333	0.462963	0.488889
17	55592905	NA	NA	NA	NA	NA	NA	NA	NA	NA	NA	NA	0.45	0.5	0.47619	0.340909	0.368421	0.5	0.468085	0.377778
17	55608448	NA	NA	NA	NA	NA	NA	NA	NA	NA	NA	NA	0.333333	0.5	0.285714	0.333333	0.454545	0.5	0.478261	0.176471
17	55610199	NA	NA	NA	NA	NA	NA	NA	NA	NA	NA	NA	0.375	NA	NA	NA	NA	NA	NA	NA
17	55610352	NA	NA	NA	NA	NA	NA	NA	NA	NA	NA	NA	0.470588	0.484848	0.272727	0.434783	0.26087	0.416667	0.459459	0.395833
17	55610587	NA	NA	NA	NA	NA	NA	NA	NA	NA	NA	NA	0.416667	0.363636	NA	NA	NA	0.5	0.5	0.473684
17	55624440	NA	NA	NA	NA	NA	NA	NA	NA	NA	NA	NA	NA	NA	0.444444	0.333333	0.5	NA	NA	NA
17	55624584	NA	NA	NA	NA	NA	NA	NA	NA	NA	NA	NA	0.478261	0.428571	0.463415	0.451613	0.45	0.269231	0.396825	0.485714
17	55624614	NA	NA	NA	NA	NA	NA	NA	NA	NA	NA	NA	NA	NA	0.421053	0.451613	0.388889	NA	NA	NA
17	55624629	NA	NA	NA	NA	NA	NA	NA	NA	NA	NA	NA	NA	NA	0.419355	0.428571	0.333333	NA	NA	NA
17	55624688	NA	NA	NA	NA	NA	NA	NA	NA	NA	NA	NA	NA	NA	0.4375	0.466667	0.444444	0.357143	0.368421	0.333333
17	55653576	NA	NA	NA	NA	NA	NA	NA	NA	NA	NA	NA	NA	0.333333	NA	NA	NA	0.5	0.4375	0.481481
17	55654658	NA	NA	NA	NA	NA	NA	NA	NA	NA	NA	NA	0	NA	NA	NA	NA	NA	NA	NA
17	55654691	NA	NA	NA	NA	NA	NA	NA	NA	NA	NA	NA	NA	0.363636	NA	NA	NA	0.25	0.157895	0.3125
17	55654750	NA	NA	NA	NA	NA	NA	NA	NA	NA	NA	NA	NA	NA	0.407407	0.470588	0.470588	NA	NA	NA
17	55654758	NA	NA	NA	NA	NA	NA	NA	NA	NA	NA	NA	NA	NA	0.413793	0.5	0.444444	NA	NA	NA
17	55654837	NA	NA	NA	NA	NA	NA	NA	NA	NA	NA	NA	NA	0.1875	NA	NA	NA	0.388889	0.372093	0.3
17	55654886	NA	NA	NA	NA	NA	NA	NA	NA	NA	NA	NA	0.333333	NA	NA	NA	NA	NA	NA	NA
17	55654887	NA	NA	NA	NA	NA	NA	NA	NA	NA	NA	NA	0.333333	NA	NA	NA	NA	NA	NA	NA
17	55654916	NA	NA	NA	NA	NA	NA	NA	NA	NA	NA	NA	0.333333	NA	0.375	0.428571	0.428571	NA	NA	NA
17	55654926	NA	NA	NA	NA	NA	NA	NA	NA	NA	NA	NA	NA	0.4	NA	NA	NA	0.444444	0.5	0.5
17	55665121	NA	NA	NA	NA	NA	NA	NA	NA	NA	NA	NA	NA	NA	NA	NA	NA	0.357143	0.478261	0.375
17	55665127	NA	NA	NA	NA	NA	NA	NA	NA	NA	NA	NA	NA	NA	NA	NA	NA	0.384615	0.444444	0.411765
17	55665144	NA	NA	NA	NA	NA	NA	NA	NA	NA	NA	NA	NA	NA	NA	NA	NA	0.333333	0.487179	0.4375
17	55665606	NA	NA	NA	NA	NA	NA	NA	NA	NA	NA	NA	0.5	NA	0.375	0.333333	0.428571	NA	NA	NA
17	55665610	NA	NA	NA	NA	NA	NA	NA	NA	NA	NA	NA	0.5	NA	0.375	0.222222	0.333333	NA	NA	NA
17	55665622	NA	NA	NA	NA	NA	NA	NA	NA	NA	NA	NA	0.375	NA	0.461538	0.25	0.428571	NA	NA	NA
17	55665626	NA	NA	NA	NA	NA	NA	NA	NA	NA	NA	NA	0.375	NA	0.428571	0.307692	0.375	NA	NA	NA
17	55665639	NA	NA	NA	NA	NA	NA	NA	NA	NA	NA	NA	NA	NA	0.470588	0.4375	0.4	NA	NA	NA
17	55665796	NA	NA	NA	NA	NA	NA	NA	NA	NA	NA	NA	NA	NA	NA	0.5	NA	NA	NA	NA
17	55666389	NA	NA	NA	NA	NA	NA	NA	NA	NA	NA	NA	0.4	NA	NA	NA	NA	NA	NA	NA
17	55669713	NA	NA	NA	NA	NA	NA	NA	NA	NA	NA	NA	NA	NA	0.5	NA	0.2	NA	NA	NA
17	55669723	NA	NA	NA	NA	NA	NA	NA	NA	NA	NA	NA	0.4	NA	0.5	NA	0.2	NA	NA	NA
17	55669820	NA	NA	NA	NA	NA	NA	NA	NA	NA	NA	NA	NA	NA	0.333333	0.4	0.333333	NA	NA	NA
17	55669826	NA	NA	NA	NA	NA	NA	NA	NA	NA	NA	NA	NA	NA	0.333333	0.4	0.333333	NA	NA	NA
17	55669917	NA	NA	NA	NA	NA	NA	NA	NA	NA	NA	NA	NA	NA	0.333333	0.375	0.4	NA	NA	NA
17	55669944	NA	NA	NA	NA	NA	NA	NA	NA	NA	NA	NA	NA	NA	NA	0.5	NA	NA	NA	NA
17	55669948	NA	NA	NA	NA	NA	NA	NA	NA	NA	NA	NA	NA	NA	NA	0.5	NA	NA	NA	NA
17	55687839	NA	NA	NA	NA	NA	NA	NA	NA	NA	NA	NA	NA	0.466667	0.454545	0.444444	0.333333	0.391304	0.333333	0.451613
17	55687932	NA	NA	NA	NA	NA	NA	NA	NA	NA	NA	NA	0.333333	0.285714	NA	NA	NA	0.222222	0.454545	0.481481
17	55695003	NA	NA	NA	NA	NA	NA	NA	NA	NA	NA	NA	0.333333	0.222222	0.470588	0.3125	0.3	0.4	0.466667	0.380952
17	55695004	NA	NA	NA	NA	NA	NA	NA	NA	NA	NA	NA	NA	0.222222	0.5	0.333333	0.3	0.4375	0.451613	0.363636
17	55698505	NA	NA	NA	NA	NA	NA	NA	NA	NA	NA	NA	NA	0.333333	NA	NA	NA	0.181818	0.487179	0.40625
17	55698538	NA	NA	NA	NA	NA	NA	NA	NA	NA	NA	NA	NA	0.454545	NA	NA	NA	NA	0.457143	0.32
17	55698568	NA	NA	NA	NA	NA	NA	NA	NA	NA	NA	NA	NA	0.5	NA	NA	NA	0.222222	0.32	0.263158
17	55698580	NA	NA	NA	NA	NA	NA	NA	NA	NA	NA	NA	NA	0.5	0.461538	0.466667	0.363636	NA	0.272727	0.25
17	55698633	NA	NA	NA	NA	NA	NA	NA	NA	NA	NA	NA	NA	NA	0.285714	NA	NA	NA	NA	NA
17	55698634	NA	NA	NA	NA	NA	NA	NA	NA	NA	NA	NA	NA	NA	0.428571	NA	NA	NA	NA	NA
17	55995446	NA	NA	NA	NA	NA	NA	NA	NA	NA	NA	NA	NA	NA	0.452381	0.277778	0.486486	NA	NA	NA
17	56015121	0.47619	NA	NA	NA	NA	NA	NA	NA	NA	NA	NA	0.4	0.333333	NA	NA	NA	0.4	0.466667	0.388889
17	56040463	NA	NA	NA	NA	NA	NA	NA	NA	NA	NA	NA	0.214286	NA	0.416667	0.416667	0.333333	NA	NA	NA
17	56056351	NA	NA	NA	NA	NA	NA	NA	NA	NA	NA	NA	0.25	NA	0.5	0.5	NA	NA	NA	NA
17	56056386	NA	NA	NA	NA	NA	NA	NA	NA	NA	NA	NA	0.461538	0.461538	0.466667	0.454545	NA	0.444444	0.5	0.472222
17	56106902	NA	NA	NA	NA	NA	NA	NA	NA	NA	NA	NA	0.48	NA	0.473214	0.458716	0.416667	NA	NA	NA
17	56171680	NA	NA	NA	NA	NA	NA	NA	NA	NA	NA	NA	0.388889	0.375	0.464286	0.454545	0.3	0.375	0.387097	0.4
17	56171813	NA	NA	NA	NA	NA	NA	NA	NA	NA	NA	NA	0.444444	0.441176	0.430769	0.461538	0.423077	0.411765	0.402597	0.486486
17	56177043	NA	NA	NA	NA	NA	NA	NA	NA	NA	NA	NA	NA	0.473684	0.380952	0.307692	NA	0.25	0.28	0.47619
17	56190844	NA	NA	NA	NA	NA	NA	NA	NA	NA	NA	NA	0.428571	NA	0.4	0.481481	0.375	NA	NA	NA
17	56204333	NA	NA	NA	NA	NA	NA	NA	NA	NA	NA	NA	0.4	NA	0.318182	0.333333	0	0.357143	0.428571	0.4
17	56211545	NA	NA	NA	NA	NA	NA	NA	NA	NA	NA	NA	0.3125	0.2	0.5	0.466667	0.4	0.444444	0.428571	0.416667
17	56270138	NA	NA	NA	NA	NA	NA	NA	NA	NA	NA	NA	NA	0.487805	NA	NA	NA	0.459016	0.443038	0.454545
17	56270603	NA	NA	NA	NA	NA	NA	NA	NA	NA	NA	NA	0.428571	0.4	0.485294	0.485714	0.5	0.456522	0.478261	0.481481
17	56271276	NA	NA	NA	NA	NA	NA	NA	NA	NA	NA	NA	0.484848	0.405405	0.313725	0.346154	0.4375	0.452381	0.397059	0.484848
17	56284112	NA	NA	NA	NA	NA	NA	NA	NA	NA	NA	NA	0.392857	0.272727	0.4375	0.4	0.411765	0.466667	0.48	0.421053
17	56298091	NA	NA	NA	NA	NA	NA	NA	NA	NA	NA	NA	0.333333	NA	0.352941	NA	0.5	NA	NA	NA
17	56299958	NA	NA	NA	NA	NA	NA	NA	NA	NA	NA	NA	0.285714	NA	NA	NA	NA	NA	NA	NA
17	56300076	NA	NA	NA	NA	NA	NA	NA	NA	NA	NA	NA	NA	NA	0.456522	0.377358	0.407407	NA	NA	NA
17	56305314	NA	NA	NA	NA	NA	NA	NA	NA	NA	NA	NA	NA	0.375	NA	NA	NA	0.222222	0.470588	0.375
17	56309462	NA	NA	NA	NA	NA	NA	NA	NA	NA	NA	NA	0.387097	0.458333	NA	NA	NA	0.433962	0.40625	0.487179
17	56315270	NA	NA	NA	NA	NA	NA	NA	NA	NA	NA	NA	NA	0.357143	0.405405	0.461538	0.321429	0.40678	0.465753	0.480519
17	56315330	NA	NA	NA	NA	NA	NA	NA	NA	NA	NA	NA	0.404762	0.470588	0.423077	0.482759	0.419355	0.466667	0.424242	0.5
17	56317930	NA	NA	NA	NA	NA	NA	NA	NA	NA	NA	NA	0.285714	0.3	0.368421	0.333333	0.444444	0.230769	0.333333	0.3125
17	56353651	NA	NA	NA	NA	NA	NA	NA	NA	NA	NA	NA	0.357143	0.384615	NA	NA	NA	0.210526	0.433333	0.459459
17	56394159	NA	NA	NA	NA	NA	NA	NA	NA	NA	NA	NA	0.25	NA	NA	NA	NA	NA	NA	NA
17	56417217	NA	NA	NA	NA	NA	NA	NA	NA	NA	NA	NA	0.4	0.380952	0.452381	0.461538	0.3	0.36	0.464286	0.489796
17	56445832	NA	NA	NA	NA	NA	NA	NA	NA	0.222222	NA	NA	NA	NA	NA	NA	NA	NA	NA	NA
17	56451743	NA	NA	NA	NA	NA	NA	NA	NA	NA	NA	NA	0.428571	0.485714	0.482759	0.449275	0.48	0.367347	0.434783	0.432836
17	56561263	NA	NA	NA	NA	NA	NA	NA	NA	NA	NA	NA	NA	0.4	0.4	0.363636	0.230769	0.35	0.428571	0.4
17	56564435	NA	NA	NA	NA	NA	NA	NA	NA	NA	NA	NA	0.25	0.5	NA	NA	NA	0.363636	0.5	0.5
17	56564480	NA	NA	NA	NA	NA	NA	NA	NA	NA	NA	NA	0.2	0.333333	NA	NA	NA	0.5	0.392857	0.351351
17	56564569	NA	NA	NA	NA	NA	NA	NA	NA	NA	NA	NA	0.465116	0.464286	NA	NA	NA	0.456522	0.407407	0.486111
17	56566301	NA	NA	NA	NA	NA	NA	NA	NA	NA	NA	NA	NA	0.470588	0.35	0.352941	0.333333	0.423077	0.432432	0.5
17	56566666	NA	NA	NA	NA	NA	NA	NA	NA	NA	NA	NA	0.380952	0.416667	NA	NA	NA	0.388889	0.375	0.487805
17	56571186	NA	NA	NA	NA	NA	NA	NA	NA	NA	NA	NA	0.428571	NA	0.434783	0.47619	0.333333	NA	NA	NA
17	56582976	NA	NA	NA	NA	NA	NA	NA	NA	NA	NA	NA	0.384615	NA	0.464286	0.322581	0.416667	NA	NA	NA
17	56583090	NA	NA	NA	NA	NA	NA	NA	NA	NA	NA	NA	0.266667	NA	0.266667	0.423077	0.434783	NA	NA	NA
17	56583137	NA	NA	NA	NA	NA	NA	NA	NA	NA	NA	NA	NA	NA	0.416667	0.25	0.333333	NA	NA	NA
17	56584213	NA	NA	NA	NA	NA	NA	NA	NA	NA	NA	NA	0.375	0.388889	NA	NA	NA	0.4	0.285714	0.366667
17	56584519	NA	NA	NA	NA	NA	NA	NA	NA	NA	NA	NA	0.404255	0.285714	0.4	0.471429	0.4	0.477273	0.4625	0.490196
17	56584685	NA	NA	NA	NA	NA	NA	NA	NA	NA	0.454545	0.333333	NA	NA	NA	NA	NA	NA	NA	NA
17	56585367	NA	NA	NA	NA	NA	NA	NA	NA	NA	NA	NA	0.416667	0.266667	NA	NA	NA	0.464286	0.441176	0.470588
17	56588793	NA	NA	NA	NA	NA	NA	NA	NA	NA	NA	NA	NA	0.428571	0.483871	0.466667	0.285714	0.416667	0.461538	0.326531
17	56593982	NA	NA	NA	NA	NA	NA	NA	NA	NA	NA	NA	0.352941	NA	0.370968	0.431373	0.387097	NA	NA	NA
17	56595598	NA	NA	NA	NA	NA	NA	NA	NA	NA	NA	NA	0.5	NA	0.5	0.424242	0.444444	0.333333	0.375	0.363636
17	56601311	NA	NA	NA	NA	NA	NA	NA	NA	NA	NA	NA	0.339286	0.482759	0.402985	0.469697	0.486486	0.4	0.45614	0.486111
17	56601356	NA	NA	NA	NA	NA	NA	NA	NA	NA	NA	NA	NA	0.472222	NA	NA	NA	0.444444	0.454545	0.5
17	56602996	NA	NA	NA	NA	NA	NA	NA	NA	NA	NA	NA	0.4	0.411765	NA	NA	NA	0.428571	0.375	0.448276
17	56605428	NA	NA	NA	NA	NA	NA	NA	NA	NA	NA	NA	0.4	0.392857	NA	NA	NA	0.304348	0.444444	0.447368
17	56605739	NA	NA	NA	NA	NA	NA	NA	NA	NA	NA	NA	0.375	0.333333	0.5	0.446429	0.48	0.484848	0.40625	0.418182
17	56605891	NA	NA	NA	NA	NA	NA	NA	NA	NA	NA	NA	0.44186	0.236842	NA	NA	NA	0.37037	0.485294	0.493151
17	56609088	NA	NA	NA	NA	NA	NA	NA	NA	NA	NA	NA	0.363636	0.4	0.416667	0.384615	0.25	0.5	0.416667	0.0909091
17	56613519	NA	NA	NA	NA	NA	NA	NA	NA	NA	NA	NA	0.454545	0.416667	0.416667	0.333333	0.5	0.285714	0.473684	0.428571
17	56613556	NA	NA	NA	NA	NA	NA	NA	NA	NA	NA	NA	0.4	NA	0.222222	0.315789	0.5	NA	NA	NA
17	56613693	NA	NA	NA	NA	NA	NA	NA	NA	NA	NA	NA	0.378378	NA	0.413793	0.490909	0.363636	NA	NA	NA
17	56613735	NA	NA	NA	NA	NA	NA	NA	NA	NA	NA	NA	0.451613	0.424242	0.472727	0.484375	0.458333	0.394737	0.433962	0.486842
17	56613791	NA	NA	NA	NA	NA	NA	NA	NA	NA	NA	NA	0.487805	0.485714	0.476923	0.416667	0.464286	0.4	0.416667	0.468354
17	56614447	NA	NA	NA	NA	NA	NA	NA	NA	NA	NA	NA	0.5	NA	0.442308	0.491803	0.333333	NA	NA	NA
17	56614907	NA	NA	NA	NA	NA	NA	NA	NA	NA	NA	NA	0.483871	0.5	0.5	0.346939	0.444444	0.361111	0.425926	0.326087
17	56615420	NA	NA	NA	NA	NA	NA	NA	NA	NA	NA	NA	0.315789	NA	NA	NA	NA	NA	NA	NA
17	56615651	NA	NA	NA	NA	NA	NA	NA	NA	NA	NA	NA	0.416667	0.454545	0.416667	0.487179	0.285714	0.407407	0.324324	0.487179
17	56616283	NA	NA	NA	NA	NA	NA	NA	NA	NA	NA	NA	0.459459	0.482759	NA	NA	NA	0.447368	0.454545	0.412698
17	56616284	NA	NA	NA	NA	NA	NA	NA	NA	NA	NA	NA	0.444444	0.464286	NA	NA	NA	0.461538	0.446429	0.412698
17	56617870	NA	NA	NA	NA	NA	NA	NA	NA	NA	NA	NA	0.357143	NA	0.390625	0.391304	0.416667	NA	NA	NA
17	56620150	NA	NA	NA	NA	NA	NA	NA	NA	NA	NA	NA	NA	0.428571	0.413793	0.483871	0.352941	0.5	0.378378	0.390244
17	56622043	NA	NA	NA	NA	NA	NA	NA	NA	NA	NA	NA	0.423077	0.285714	NA	NA	NA	0.363636	0.490566	0.358491
17	56623129	NA	NA	NA	NA	NA	NA	NA	NA	NA	NA	NA	0.421053	NA	0.392857	0.461538	0.222222	NA	NA	NA
17	56627081	NA	NA	NA	NA	NA	NA	NA	NA	NA	NA	NA	0.241379	0.333333	0.358491	0.472727	0.36	0.431818	0.444444	0.340909
17	56627099	NA	NA	NA	NA	NA	NA	NA	NA	NA	NA	NA	0.333333	0.4	0.375	0.407407	0.363636	0.487805	0.428571	0.372093
17	56628213	NA	NA	NA	NA	NA	NA	NA	NA	NA	NA	NA	0.459459	0.291667	NA	NA	NA	0.472222	0.458333	0.5
17	56628292	NA	NA	NA	NA	NA	NA	NA	NA	NA	NA	NA	NA	0.285714	0.368421	0.466667	0.5	0.4375	0.482759	0.5
17	56628321	NA	NA	NA	NA	NA	NA	NA	NA	NA	NA	NA	NA	NA	NA	NA	NA	0.444444	0.4	0.363636
17	56628724	NA	NA	NA	NA	NA	NA	NA	NA	NA	NA	NA	0.411765	0.454545	0.426829	0.479452	0.48	0.433962	0.405797	0.426667
17	56631479	NA	NA	NA	NA	NA	NA	NA	NA	NA	NA	NA	NA	0.3	0.421053	0.25	NA	NA	0.384615	0.5
17	56650713	NA	NA	NA	NA	NA	NA	NA	NA	NA	NA	NA	NA	NA	0.428571	0.285714	0.5	NA	NA	NA
17	56651740	NA	NA	NA	NA	NA	NA	NA	NA	NA	NA	NA	0.4375	NA	NA	NA	NA	NA	NA	NA
17	56655081	NA	NA	NA	NA	NA	NA	NA	NA	NA	NA	NA	0.375	0.4	0.416667	0.375	0.411765	0.472222	0.415094	0.404762
17	56655243	NA	NA	NA	NA	NA	NA	NA	NA	NA	NA	NA	NA	NA	0.1875	NA	NA	NA	NA	NA
17	56662618	NA	NA	NA	NA	NA	NA	NA	NA	NA	NA	NA	0.285714	NA	NA	NA	NA	NA	NA	NA
17	56685985	NA	NA	NA	NA	NA	NA	NA	NA	0.48	NA	NA	NA	NA	NA	NA	NA	NA	NA	NA
17	56849819	NA	NA	NA	NA	NA	NA	NA	NA	NA	NA	NA	NA	0.37037	0.446154	0.483871	0.352941	0.34375	0.462963	0.478873
17	56856827	NA	NA	NA	NA	NA	NA	NA	NA	NA	NA	NA	0.363636	NA	0.344828	0.47619	0.363636	NA	NA	NA
17	56861679	NA	NA	NA	NA	NA	NA	NA	NA	NA	NA	NA	0.5	NA	0.478261	0.4	0.4	NA	NA	NA
17	56862872	NA	NA	NA	NA	NA	NA	NA	NA	NA	NA	NA	0.272727	NA	0.26087	0.5	0.444444	NA	NA	NA
17	56864546	NA	NA	NA	NA	NA	NA	NA	NA	NA	NA	NA	0.390244	0.37931	NA	NA	NA	0.457143	0.442308	0.416667
17	56864566	NA	NA	NA	NA	NA	NA	NA	NA	NA	NA	NA	NA	0.423077	NA	NA	NA	0.481481	0.395349	0.459459
17	56885078	NA	NA	NA	NA	NA	NA	NA	NA	NA	NA	NA	NA	0.384615	0.339623	0.478261	0.4	0.423077	0.37037	0.479167
17	56885252	NA	NA	NA	NA	NA	NA	NA	NA	NA	NA	NA	0.352941	0.428571	0.241379	0.44	0.45	0.294118	0.4	0.431818
17	56886507	NA	NA	NA	NA	NA	NA	NA	NA	NA	NA	NA	NA	0.458333	0.422222	0.441176	0.307692	0.5	0.395833	0.47619
17	56886694	NA	NA	NA	NA	NA	NA	NA	NA	NA	NA	NA	NA	0.357143	0.428571	0.45	0.428571	0.5	0.35	0.46875
17	56886696	NA	NA	NA	NA	NA	NA	NA	NA	NA	NA	NA	NA	0.357143	0.421053	0.45	0.428571	0.470588	0.368421	0.454545
17	56886752	NA	NA	NA	NA	NA	NA	NA	NA	NA	NA	NA	0.5	0.375	NA	NA	NA	0.384615	0.357143	0.315789
17	56900361	NA	NA	NA	NA	NA	NA	NA	NA	NA	NA	NA	0.333333	0.416667	0.428571	0.5	0.428571	0.375	0.388889	0.454545
17	56958247	NA	NA	NA	NA	NA	NA	NA	NA	NA	NA	NA	NA	0.2	NA	NA	NA	0.4	0.368421	0.466667
17	56958275	NA	NA	NA	NA	NA	NA	NA	NA	NA	NA	NA	NA	NA	0.294118	0.421053	0.272727	NA	NA	NA
17	56958456	NA	NA	NA	NA	NA	NA	NA	NA	NA	NA	NA	0.416667	0.461538	0.363636	0.46875	0.363636	0.433333	0.378378	0.357143
17	56958846	NA	NA	NA	NA	NA	NA	NA	NA	NA	NA	NA	NA	NA	NA	NA	NA	NA	0.333333	NA
17	56958910	NA	NA	NA	NA	NA	NA	NA	NA	NA	NA	NA	0.45	0.333333	0.434783	0.466667	0.5	0.444444	0.461538	0.428571
17	56959043	NA	NA	NA	NA	NA	NA	NA	NA	NA	NA	NA	0.391304	0.333333	0.448276	0.355556	0.444444	0.483871	0.363636	0.318182
17	56990399	NA	NA	NA	NA	NA	NA	NA	NA	NA	NA	NA	0.463415	0.442308	0.42029	0.426966	0.5	0.491525	0.485714	0.438356
17	56990407	NA	NA	NA	NA	NA	NA	NA	NA	NA	NA	NA	0.47619	0.433962	NA	NA	NA	0.464286	0.457143	0.432432
17	56991224	NA	NA	NA	NA	NA	NA	NA	NA	NA	NA	NA	NA	0.444444	0.4375	0.5	0.25	0.352941	0.409091	0.416667
17	57004218	NA	NA	NA	NA	NA	NA	NA	NA	NA	NA	NA	0.454545	0.384615	NA	NA	NA	0.466667	0.362069	0.333333
17	57006954	NA	NA	NA	NA	NA	NA	NA	NA	NA	NA	NA	0.466667	0.352941	NA	NA	NA	0.45	0.416667	0.473684
17	57006970	NA	NA	NA	NA	NA	NA	NA	NA	NA	NA	NA	0.375	NA	NA	NA	NA	NA	NA	NA
17	57009632	NA	NA	NA	NA	NA	NA	NA	NA	NA	NA	NA	0.5	NA	NA	NA	NA	NA	NA	NA
17	57012762	NA	NA	NA	NA	NA	NA	NA	NA	NA	NA	NA	NA	0.40625	0.346154	0.5	0.36	0.28125	0.392157	0.365385
17	57019607	NA	NA	NA	NA	NA	NA	NA	NA	NA	NA	NA	NA	0.384615	0.411765	0.5	0.5	0.36	0.34375	0.483871
17	57023283	NA	NA	NA	NA	NA	NA	NA	NA	NA	NA	NA	0.433333	NA	0.488372	0.5	0.32	NA	NA	NA
17	57025738	NA	NA	NA	NA	NA	NA	NA	NA	NA	NA	NA	0.461538	0.375	0.242424	0.448276	0.272727	0.352941	0.333333	0.347826
17	57025941	NA	NA	NA	NA	NA	NA	NA	NA	NA	NA	NA	0.451613	0.461538	0.45	0.46875	0.473684	0.428571	0.489796	0.421053
17	57029014	NA	NA	NA	NA	NA	NA	NA	NA	NA	NA	NA	0.5	0.2	NA	NA	NA	0.366667	0.4375	0.4
17	57034739	NA	NA	NA	NA	NA	NA	NA	NA	NA	NA	NA	NA	NA	0.2	0.375	NA	0.461538	0.47619	0.266667
17	57038563	NA	NA	NA	NA	NA	NA	NA	NA	NA	NA	NA	NA	0.375	0.409091	0.446809	0.315789	0.407407	0.4	0.483871
17	57038691	NA	NA	NA	NA	NA	NA	NA	NA	NA	NA	NA	NA	0.4	0.454545	0.454545	0.466667	0.4	0.487805	0.475
17	57041503	NA	NA	NA	NA	NA	NA	NA	NA	NA	NA	NA	0.4	0.3	0.304348	0.5	0.428571	0.428571	0.3	0.421053
17	57052706	NA	NA	NA	NA	NA	NA	NA	NA	NA	NA	NA	0.5	0.380952	0.5	0.342857	0.5	0.444444	0.459459	0.477273
17	57053981	NA	NA	NA	NA	NA	NA	NA	NA	NA	NA	NA	0.434783	0.363636	0.428571	0.368421	0.375	0.428571	0.5	0.466667
17	57053982	NA	NA	NA	NA	NA	NA	NA	NA	NA	NA	NA	0.434783	0.363636	0.428571	0.368421	0.375	0.428571	0.47619	0.466667
17	57074059	NA	NA	NA	NA	NA	NA	NA	NA	NA	NA	NA	0.4	0.4	0.319149	0.469388	0.434783	0.447368	0.480769	0.413043
17	57085978	NA	NA	NA	NA	NA	NA	NA	NA	NA	NA	NA	0.428571	0.357143	NA	NA	NA	0.416667	0.466667	0.408163
17	57086179	NA	NA	NA	NA	NA	NA	NA	NA	NA	NA	NA	0.391304	0.357143	NA	NA	NA	0.458333	0.482759	0.441176
17	57086194	NA	NA	NA	NA	NA	NA	NA	NA	NA	NA	NA	0.5	NA	NA	NA	NA	NA	NA	NA
17	57092632	NA	NA	NA	NA	NA	NA	NA	NA	NA	NA	NA	0.368421	NA	0.5	0.475	0.5	NA	NA	NA
17	57092775	NA	NA	NA	NA	NA	NA	NA	NA	NA	NA	NA	0.44186	0.470588	0.489796	0.409091	0.37931	0.419355	0.448276	0.463415
17	57103516	NA	NA	NA	NA	NA	NA	NA	NA	NA	NA	NA	0.333333	NA	NA	NA	NA	0.285714	0.5	0.363636
17	57105740	NA	NA	NA	NA	NA	NA	NA	NA	NA	NA	NA	0.484848	NA	0.439394	0.41791	0.40625	NA	NA	NA
17	57105855	NA	NA	NA	NA	NA	NA	NA	NA	NA	NA	NA	0.433333	0.241379	NA	NA	NA	0.456522	0.446154	0.431034
17	57207439	NA	NA	NA	NA	NA	NA	NA	NA	NA	NA	NA	0.388889	0.315789	0.419355	0.421053	NA	0.454545	0.395349	0.466667
17	57207445	NA	NA	NA	NA	NA	NA	NA	NA	NA	NA	NA	0.5	NA	NA	NA	NA	NA	NA	NA
17	57209516	NA	NA	NA	NA	NA	NA	NA	NA	NA	NA	NA	0.473684	NA	NA	NA	NA	NA	NA	NA
17	57209602	NA	NA	NA	NA	NA	NA	NA	NA	NA	NA	NA	0.482759	0.24	0.425	0.463415	0.421053	0.444444	0.447368	0.428571
17	57210133	NA	NA	NA	NA	NA	NA	NA	NA	NA	NA	NA	0.2	NA	NA	NA	NA	NA	NA	NA
17	57210337	NA	NA	NA	NA	NA	NA	NA	NA	NA	NA	NA	0.4	NA	NA	NA	NA	NA	NA	NA
17	57210342	NA	NA	NA	NA	NA	NA	NA	NA	NA	NA	NA	0.4	NA	NA	NA	NA	NA	NA	NA
17	57210369	NA	NA	NA	NA	NA	NA	NA	NA	NA	NA	NA	0.3	0.3	NA	NA	NA	0.222222	0.272727	0.333333
17	57210382	NA	NA	NA	NA	NA	NA	NA	NA	NA	NA	NA	0.4	0.3	NA	NA	NA	0.25	0.375	0.333333
17	57212561	NA	NA	NA	NA	NA	NA	NA	NA	NA	NA	NA	0.444444	0.3125	0.419355	0.375	0.4	0.428571	0.458333	0.272727
17	57213829	NA	NA	NA	NA	NA	NA	NA	NA	NA	NA	NA	0.4	0.428571	NA	NA	NA	0.413793	0.5	0.472973
17	57213850	NA	NA	NA	NA	NA	NA	NA	NA	NA	NA	NA	0.444444	0.346154	0.285714	0.481481	0.481481	0.416667	0.462963	0.457627
17	57213906	NA	NA	NA	NA	NA	NA	NA	NA	NA	NA	NA	0.5	0.4	0.421053	0.357143	0.470588	0.466667	0.384615	0.470588
17	57215107	NA	NA	NA	NA	NA	NA	NA	NA	NA	NA	NA	NA	0.454545	NA	NA	NA	0.457143	0.5	0.488889
17	57215193	NA	NA	NA	NA	NA	NA	NA	NA	NA	NA	NA	0.5	NA	0.26087	0.472222	0.333333	NA	NA	NA
17	57215227	NA	NA	NA	NA	NA	NA	NA	NA	NA	NA	NA	0.5	NA	0.233333	0.333333	NA	NA	NA	NA
17	57215663	NA	NA	NA	NA	NA	NA	NA	NA	NA	NA	NA	0.307692	NA	NA	NA	NA	NA	NA	NA
17	57215778	NA	NA	NA	NA	NA	NA	NA	NA	NA	NA	NA	0.428571	0.419355	0.469388	0.446809	0.466667	0.413793	0.458333	0.486111
17	57215956	NA	NA	NA	NA	NA	NA	NA	NA	NA	NA	NA	0.473684	0.421053	0.458333	0.4	0.380952	0.375	0.5	0.452381
17	57217034	NA	NA	NA	NA	NA	NA	NA	NA	NA	NA	NA	0.470588	0.416667	0.4	0.466667	NA	0.25	0.409091	0.454545
17	57217180	NA	NA	NA	NA	NA	NA	NA	NA	NA	NA	NA	NA	0.409091	NA	NA	NA	0.275862	0.423077	0.458333
17	57217270	NA	NA	NA	NA	NA	NA	NA	NA	NA	NA	NA	0.387097	NA	0.421053	0.5	0.388889	NA	NA	NA
17	57217385	NA	NA	NA	NA	NA	NA	NA	NA	NA	NA	NA	0.333333	NA	0.470588	0.4	0.285714	NA	NA	NA
17	57218978	NA	NA	NA	NA	NA	NA	NA	NA	NA	NA	NA	0.2	0.384615	NA	NA	NA	0.357143	0.384615	0.461538
17	57222797	NA	NA	NA	NA	NA	NA	NA	NA	NA	NA	NA	NA	0.307692	NA	NA	NA	NA	0.388889	0.413793
17	57223799	NA	NA	NA	NA	NA	NA	NA	NA	NA	NA	NA	0.409091	0.391304	0.366667	0.304348	0.3	0.444444	0.409091	0.481481
17	57224219	NA	NA	NA	NA	NA	NA	NA	NA	NA	NA	NA	0.484848	0.275862	0.413793	0.45098	0.4375	0.351351	0.466667	0.454545
17	57224418	NA	NA	NA	NA	NA	NA	NA	NA	NA	NA	NA	0.5	0.470588	NA	NA	NA	0.466667	0.333333	0.409091
17	57224569	NA	NA	NA	NA	NA	NA	NA	NA	NA	NA	NA	0.473684	0.384615	0.461538	0.434783	0.285714	0.473684	0.470588	0.296296
17	57224575	NA	NA	NA	NA	NA	NA	NA	NA	NA	NA	NA	0.4375	0.357143	0.423077	0.416667	0.333333	0.473684	0.473684	0.304348
17	57224638	NA	NA	NA	NA	NA	NA	NA	NA	NA	NA	NA	0.481481	NA	0.471698	0.48	0.4	NA	NA	NA
17	57224818	NA	NA	NA	NA	NA	NA	NA	NA	NA	NA	NA	NA	NA	0.5	0.384615	0.428571	NA	NA	NA
17	57225204	NA	NA	NA	NA	NA	NA	NA	NA	NA	NA	NA	0.321429	0.448276	0.489796	0.428571	0.384615	0.394737	0.393939	0.5
17	57225212	NA	NA	NA	NA	NA	NA	NA	NA	NA	NA	NA	0.344828	0.419355	0.469388	0.4	0.357143	0.35	0.388889	0.5
17	57225937	NA	NA	NA	NA	NA	NA	NA	NA	NA	NA	NA	0.333333	0.4375	0.419355	0.482759	0.461538	0.409091	0.384615	0.482759
17	57226138	NA	NA	NA	NA	NA	NA	NA	NA	NA	NA	NA	NA	0.461538	0.477273	0.42	0.307692	0.375	0.470588	0.470588
17	57226155	NA	NA	NA	NA	NA	NA	NA	NA	NA	NA	NA	0.394737	0.5	NA	NA	NA	0.291667	0.375	0.468085
17	57226305	NA	NA	NA	NA	NA	NA	NA	NA	NA	NA	NA	NA	0.4	0.386364	0.371429	0.375	0.322581	0.403846	0.422222
17	57226378	NA	NA	NA	NA	NA	NA	NA	NA	NA	NA	NA	NA	0.5	NA	NA	NA	0.5	0.458333	0.5
17	57226392	NA	NA	NA	NA	NA	NA	NA	NA	NA	NA	NA	NA	0.4	NA	NA	NA	0.375	0.333333	0.461538
17	57227976	NA	NA	NA	NA	NA	NA	NA	NA	NA	NA	NA	0.310345	NA	0.484848	0.428571	0.478261	NA	NA	NA
17	57233357	NA	NA	NA	NA	NA	NA	NA	NA	NA	NA	NA	0.357143	0.347826	0.461538	0.483871	0.5	0.46875	0.405405	0.441176
17	57235958	NA	NA	NA	NA	NA	NA	NA	NA	NA	NA	NA	0.394737	0.4	0.461538	0.4	0.375	0.405405	0.474359	0.387097
17	57236055	NA	NA	NA	NA	NA	NA	NA	NA	NA	NA	NA	0.285714	0.37931	0.469388	0.464286	0.391304	0.439024	0.436364	0.37931
17	57236113	NA	NA	NA	NA	NA	NA	NA	NA	NA	NA	NA	0.435897	NA	NA	NA	NA	NA	NA	NA
17	57236975	NA	NA	NA	NA	NA	NA	NA	NA	NA	NA	NA	0.375	0.487805	NA	NA	NA	0.447368	0.465116	0.492958
17	57237175	NA	NA	NA	NA	NA	NA	NA	NA	NA	NA	NA	0.2	0.333333	NA	NA	NA	0.5	0.2	0.166667
17	57237340	NA	NA	NA	NA	NA	NA	NA	NA	NA	NA	NA	NA	0.333333	NA	NA	NA	0.285714	0.28	0.5
17	57237346	NA	NA	NA	NA	NA	NA	NA	NA	NA	NA	NA	NA	0.272727	NA	NA	NA	0.25	0.269231	0.485714
17	57237404	NA	NA	NA	NA	NA	NA	NA	NA	NA	NA	NA	0.458333	0.423077	0.357143	0.410256	0.444444	0.424242	0.388889	0.478261
17	57237507	NA	NA	NA	NA	NA	NA	NA	NA	NA	NA	NA	0.466667	0.44	0.480769	0.5	0.25	0.428571	0.415094	0.475
17	57237509	NA	NA	NA	NA	NA	NA	NA	NA	NA	NA	NA	0.5	0.423077	0.480769	0.489796	0.277778	0.425	0.407407	0.473684
17	57237560	NA	NA	NA	NA	NA	NA	NA	NA	NA	NA	NA	0.416667	0.375	NA	NA	NA	0.263158	0.411765	0.263158
17	57250825	NA	NA	NA	NA	NA	NA	NA	NA	NA	NA	NA	0.461538	0.304348	0.431818	0.363636	0.421053	0.4	0.442308	0.430769
17	57253446	NA	NA	NA	NA	NA	NA	NA	NA	NA	NA	NA	NA	0.421053	0.388889	0.466667	0.421053	0.342857	0.5	0.470588
17	57253988	NA	NA	NA	NA	NA	NA	NA	NA	NA	NA	NA	NA	NA	0.470588	0.47619	NA	NA	NA	NA
17	57254003	NA	NA	NA	NA	NA	NA	NA	NA	NA	NA	NA	0.4	NA	0.45	0.5	NA	NA	NA	NA
17	57254028	NA	NA	NA	NA	NA	NA	NA	NA	NA	NA	NA	0.357143	0.461538	0.391304	0.481481	0.285714	0.166667	0.5	0.444444
17	57254051	NA	NA	NA	NA	NA	NA	NA	NA	NA	NA	NA	0.357143	NA	0.37931	0.5	0.285714	NA	NA	NA
17	57254113	NA	NA	NA	NA	NA	NA	NA	NA	NA	NA	NA	0.5	0.48	0.5	0.40678	0.444444	0.342857	0.409091	0.491228
17	57254340	NA	NA	NA	NA	NA	NA	NA	NA	NA	NA	NA	0.475	NA	NA	NA	NA	NA	NA	NA
17	57254447	NA	NA	NA	NA	NA	NA	NA	NA	NA	NA	NA	NA	NA	0.4375	0.375	0.428571	NA	NA	NA
17	57255125	NA	NA	NA	NA	NA	NA	NA	NA	NA	NA	NA	NA	0.45	0.463415	0.488889	0.363636	0.473684	0.475	0.461538
17	57255186	NA	NA	NA	NA	NA	NA	NA	NA	NA	NA	NA	0.380952	NA	0.482759	0.454545	NA	NA	NA	NA
17	57255238	NA	NA	NA	NA	NA	NA	NA	NA	NA	NA	NA	0.444444	0.407407	0.392857	0.409091	0.375	0.481481	0.465116	0.347826
17	57255422	NA	NA	NA	NA	NA	NA	NA	NA	NA	NA	NA	0.366667	0.3	0.473684	0.491525	0.458333	0.483871	0.326531	0.442308
17	57257081	NA	NA	NA	NA	NA	NA	NA	NA	NA	NA	NA	NA	0.466667	0.454545	0.25	0.357143	0.45	0.45	0.4
17	57257179	NA	NA	NA	NA	NA	NA	NA	NA	NA	NA	NA	0.428571	0.5	0.346154	0.388889	0.375	0.411765	0.4375	0.461538
17	57257414	NA	NA	NA	NA	NA	NA	NA	NA	NA	NA	NA	0.454545	NA	0.307692	0.363636	0.375	NA	NA	NA
17	57261253	NA	NA	NA	NA	NA	NA	NA	NA	NA	NA	NA	0.461538	0.4	NA	NA	NA	0.454545	0.368421	0.347826
17	57263830	NA	NA	NA	NA	NA	NA	NA	NA	NA	NA	NA	NA	0.272727	0.5	0.30303	0.285714	0.35	0.5	0.384615
17	57263841	NA	NA	NA	NA	NA	NA	NA	NA	NA	NA	NA	NA	0.25	0.5	0.264706	0.266667	0.388889	0.4375	0.4
17	57267248	NA	NA	NA	NA	NA	NA	NA	NA	NA	NA	NA	0.296296	NA	0.483871	0.477273	0.428571	NA	NA	NA
17	57267267	NA	NA	NA	NA	NA	NA	NA	NA	NA	NA	NA	0.394737	0.368421	0.472222	0.5	0.5	0.32	0.295455	0.388889
17	57267387	NA	NA	NA	NA	NA	NA	NA	NA	NA	NA	NA	0.333333	NA	0.481481	0.454545	0.428571	NA	NA	NA
17	57267987	NA	NA	NA	NA	NA	NA	NA	NA	NA	NA	NA	NA	0.5	0.375	0.461538	0.222222	0.444444	0.391304	0.47619
17	57305505	NA	NA	NA	NA	NA	NA	NA	NA	NA	NA	NA	0.111111	0.4375	NA	NA	NA	0.333333	0.448276	0.354839
17	63498978	NA	NA	NA	NA	NA	NA	NA	NA	NA	NA	NA	0.285714	NA	NA	NA	NA	NA	NA	NA
17	64309284	NA	NA	NA	NA	NA	NA	NA	NA	NA	NA	NA	NA	0.432432	0.489796	0.480769	0.391304	0.4375	0.471698	0.5
17	64601786	NA	NA	NA	NA	NA	NA	NA	NA	NA	NA	NA	0.416667	0.263158	0.46875	0.363636	0.428571	0.5	0.473684	0.297297
17	64624659	NA	NA	NA	NA	NA	NA	NA	NA	NA	NA	NA	0.433333	0.4	0.466667	0.5	0.5	0.454545	0.492958	0.479452
17	64651192	NA	NA	NA	NA	NA	NA	NA	NA	NA	NA	NA	NA	NA	0.36	0.416667	0.466667	NA	NA	NA
17	64671968	NA	NA	NA	NA	NA	NA	NA	NA	NA	NA	NA	0.3	0.470588	0.451613	0.46875	NA	0.296296	0.482759	0.5
17	64672118	NA	NA	NA	NA	NA	NA	NA	NA	NA	NA	NA	NA	NA	0.375	0.25	NA	NA	NA	NA
17	64675041	NA	NA	NA	NA	NA	NA	NA	NA	NA	NA	NA	0.5	0.5	NA	0.375	0.4	0.428571	0.458333	0.444444
17	64675046	NA	NA	NA	NA	NA	NA	NA	NA	NA	NA	NA	0.428571	0.5	NA	0.375	0.5	0.5	0.458333	0.5
17	64675262	NA	NA	NA	NA	NA	NA	NA	NA	NA	NA	NA	NA	0.333333	0.266667	0.285714	0.363636	0.333333	0.461538	0.434783
17	64679912	NA	NA	NA	NA	NA	NA	NA	NA	NA	NA	NA	0.5	NA	NA	NA	NA	NA	NA	NA
17	64681645	NA	NA	NA	NA	NA	NA	NA	NA	NA	NA	NA	NA	0.466667	0.433333	0.424242	0.444444	0.2	0.305556	0.485714
17	65382453	NA	NA	NA	NA	NA	NA	NA	NA	NA	NA	NA	0.266667	0.5	0.4	0.433333	0.375	0.333333	0.408163	0.40625
17	65382495	NA	NA	NA	NA	NA	NA	NA	NA	NA	NA	NA	0.407407	0.470588	0.285714	0.470588	0.285714	0.413793	0.473684	0.358974
17	65382574	NA	NA	NA	NA	NA	NA	NA	NA	NA	NA	NA	0.4375	NA	NA	NA	NA	NA	NA	NA
17	65382663	NA	NA	NA	NA	NA	NA	NA	NA	NA	NA	NA	0.181818	0.363636	NA	NA	NA	0.25	0.5	0.5
17	65382665	NA	NA	NA	NA	NA	NA	NA	NA	NA	NA	NA	0.181818	NA	NA	NA	NA	NA	NA	NA
17	65382691	NA	NA	NA	NA	NA	NA	NA	NA	NA	NA	NA	NA	0.375	NA	NA	NA	NA	0.357143	0.4
17	65382692	NA	NA	NA	NA	NA	NA	NA	NA	NA	NA	NA	NA	0.375	NA	NA	NA	NA	0.357143	0.4
17	65382704	NA	NA	NA	NA	NA	NA	NA	NA	NA	NA	NA	NA	0.375	0.5	0.4	0.4	NA	0.454545	0.5
17	65382707	NA	NA	NA	NA	NA	NA	NA	NA	NA	NA	NA	NA	0.375	0.375	0.375	0.4	NA	0.454545	0.5
17	65382720	NA	NA	NA	NA	NA	NA	NA	NA	NA	NA	NA	0.4	0.333333	0.428571	0.375	0.4	NA	0.444444	0.4
17	65721677	NA	NA	NA	NA	NA	NA	NA	NA	NA	NA	NA	0.3	NA	NA	NA	NA	NA	NA	NA
17	65772433	NA	NA	NA	NA	NA	NA	NA	NA	NA	NA	NA	NA	0.411765	NA	NA	NA	0.4	0.391304	0.457143
17	65772495	NA	NA	NA	NA	NA	NA	NA	NA	NA	NA	NA	NA	NA	0.412698	0.466667	0.48	NA	NA	NA
17	65803366	NA	NA	NA	NA	NA	NA	NA	NA	NA	NA	NA	0	NA	NA	NA	NA	NA	NA	NA
17	65810617	NA	NA	NA	NA	NA	NA	NA	NA	NA	NA	NA	0.407407	0.5	0.4375	0.37931	0.4	0.444444	0.459459	0.444444
17	65813418	NA	NA	NA	NA	NA	NA	NA	NA	NA	NA	NA	0.5	0.470588	0.473684	0.444444	0.416667	0.5	0.315789	0.421053
17	65829436	NA	NA	NA	NA	NA	NA	NA	NA	NA	NA	NA	0.423077	NA	0.456522	0.489796	0.434783	NA	NA	NA
17	65829437	NA	NA	NA	NA	NA	NA	NA	NA	NA	NA	NA	0.423077	NA	0.456522	0.479167	0.434783	NA	NA	NA
17	65829442	NA	NA	NA	NA	NA	NA	NA	NA	NA	NA	NA	0.444444	0.416667	0.478261	0.490196	0.458333	0.482759	0.477273	0.44
17	65829550	NA	NA	NA	NA	NA	NA	NA	NA	NA	NA	NA	0.4375	0.384615	0.416667	0.48	0.230769	0.470588	0.40625	0.481481
17	65829622	NA	NA	NA	NA	NA	NA	NA	NA	NA	NA	NA	NA	0.428571	NA	NA	NA	0.5	0.421053	0.461538
17	65830965	NA	NA	NA	NA	NA	NA	NA	NA	NA	NA	NA	0.454545	0.454545	0.272727	0.461538	0.375	0.45	0.40625	0.391304
17	65837657	NA	NA	NA	NA	NA	NA	NA	NA	NA	NA	NA	NA	0.5	NA	NA	NA	0.5	0.272727	0.428571
17	65838788	NA	NA	NA	NA	NA	NA	NA	NA	NA	NA	NA	NA	0.466667	NA	NA	NA	0.181818	0.481481	0.424242
17	65838993	NA	NA	NA	NA	NA	NA	NA	NA	NA	NA	NA	NA	NA	NA	NA	NA	0.48	0.4375	0.35
17	65839021	NA	NA	NA	NA	NA	NA	NA	NA	NA	NA	NA	0.411765	0.375	NA	NA	NA	0.388889	0.421053	0.310345
17	65850047	NA	NA	NA	NA	NA	NA	NA	NA	NA	NA	NA	0.352941	0.423077	0.478873	0.4375	0.454545	0.411765	0.441176	0.455882
17	65852277	NA	NA	NA	NA	NA	NA	NA	NA	NA	NA	NA	0.333333	0.428571	NA	NA	NA	0.481481	0.5	0.416667
17	65854158	NA	NA	NA	NA	NA	NA	NA	NA	NA	NA	NA	NA	0.346154	NA	NA	NA	0.4	0.404762	0.333333
17	65857807	NA	NA	NA	NA	NA	NA	NA	NA	NA	NA	NA	0.230769	NA	NA	NA	NA	NA	NA	NA
17	65861451	NA	NA	NA	NA	NA	NA	NA	NA	NA	NA	NA	0.457143	0.384615	0.442623	0.340426	0.482759	0.414634	0.464286	0.454545
17	65864248	NA	NA	NA	NA	NA	NA	NA	NA	NA	NA	NA	NA	NA	0.4375	0.4	0.444444	NA	NA	NA
17	65864262	NA	NA	NA	NA	NA	NA	NA	NA	NA	NA	NA	NA	NA	0.416667	0.4	0.444444	NA	NA	NA
17	65867513	NA	NA	NA	NA	NA	NA	NA	NA	NA	NA	NA	0.363636	0.444444	0.4375	0.333333	0.375	0.416667	0.4	0.444444
17	65867644	NA	NA	NA	NA	NA	NA	NA	NA	NA	NA	NA	0.384615	0.421053	NA	NA	NA	0.5	0.418182	0.35
17	66024280	NA	NA	NA	NA	NA	NA	NA	NA	NA	NA	NA	NA	NA	NA	0.285714	0.2	NA	NA	NA
17	66143176	NA	NA	NA	NA	NA	NA	NA	NA	NA	NA	NA	0.304348	0.464286	NA	NA	NA	0.365854	0.438596	0.448276
17	66143565	NA	NA	NA	NA	NA	NA	NA	NA	NA	NA	NA	0.472222	0.285714	0.384615	0.490909	0.4375	0.318182	0.444444	0.458333
17	66147551	NA	NA	NA	NA	NA	NA	NA	NA	NA	NA	NA	0.5	NA	NA	NA	NA	NA	NA	NA
17	66147556	NA	NA	NA	NA	NA	NA	NA	NA	NA	NA	NA	0.5	NA	NA	NA	NA	NA	NA	NA
17	66147563	NA	NA	NA	NA	NA	NA	NA	NA	NA	NA	NA	0.454545	NA	NA	NA	NA	NA	NA	NA
17	66147648	NA	NA	NA	NA	NA	NA	NA	NA	NA	NA	NA	NA	0.5	0.452381	0.5	0.366667	0.5	0.481481	0.310345
17	66147766	NA	NA	NA	NA	NA	NA	NA	NA	NA	NA	NA	NA	0.444444	0.384615	0.346154	0.416667	0.454545	0.5	0.451613
17	66147777	NA	NA	NA	NA	NA	NA	NA	NA	NA	NA	NA	NA	NA	0.428571	0.347826	0.454545	NA	NA	NA
17	66147791	NA	NA	NA	NA	NA	NA	NA	NA	NA	NA	NA	NA	NA	0.4	0.388889	0.461538	NA	NA	NA
17	66147960	NA	NA	NA	NA	NA	NA	NA	NA	NA	NA	NA	0.464286	0.388889	NA	NA	NA	0.5	0.45098	0.464286
17	66147977	NA	NA	NA	NA	NA	NA	NA	NA	NA	NA	NA	0.483871	0.434783	0.403846	0.361111	0.352941	0.428571	0.461538	0.444444
17	66148654	NA	NA	NA	NA	NA	NA	NA	NA	NA	NA	NA	0.384615	0.48	NA	NA	NA	0.368421	0.454545	0.380952
17	66148797	NA	NA	NA	NA	NA	NA	NA	NA	NA	NA	NA	0.47619	0.5	0.4	0.241379	0.428571	0.481481	0.45098	0.425
17	66149010	NA	NA	NA	NA	NA	NA	NA	NA	NA	NA	NA	0.333333	NA	0.459459	0.48	0.466667	NA	NA	NA
17	66149302	NA	NA	NA	NA	NA	NA	NA	NA	NA	NA	NA	0.363636	0.384615	NA	NA	NA	0.457143	0.460317	0.470588
17	66149900	NA	NA	NA	NA	NA	NA	NA	NA	NA	NA	NA	0.391304	0.5	NA	NA	NA	0.421053	0.36	0.444444
17	66346308	NA	NA	NA	NA	NA	NA	NA	NA	NA	NA	NA	0.2	0.3125	0.485714	0.378378	0.416667	0.4	0.444444	0.333333
17	66436200	NA	NA	NA	NA	NA	NA	NA	NA	NA	NA	NA	0.421053	NA	0.333333	0.474576	0.421053	NA	NA	NA
17	66436290	NA	NA	NA	NA	NA	NA	NA	NA	NA	NA	NA	0.222222	NA	0.416667	0.25	0.384615	NA	NA	NA
17	66693669	NA	NA	NA	NA	NA	NA	NA	NA	NA	NA	NA	0.5	0.5	0.478261	0.454545	0.333333	0.48	0.5	0.434783
17	66732196	NA	NA	NA	NA	NA	NA	NA	NA	NA	NA	NA	0.315789	0.428571	NA	NA	NA	0.333333	0.4	0.269231
17	66732244	NA	NA	NA	NA	NA	NA	NA	NA	NA	NA	NA	0.407407	0.5	NA	NA	NA	0.344828	0.416667	0.413043
17	66732307	NA	NA	NA	NA	NA	NA	NA	NA	NA	NA	NA	0.483871	NA	0.372549	0.413043	0.470588	NA	NA	NA
17	66732308	NA	NA	NA	NA	NA	NA	NA	NA	NA	NA	NA	0.483871	NA	0.375	0.431818	0.470588	NA	NA	NA
17	66732321	NA	NA	NA	NA	NA	NA	NA	NA	NA	NA	NA	NA	NA	0.395349	0.421053	0.473684	NA	NA	NA
17	66732341	NA	NA	NA	NA	NA	NA	NA	NA	NA	NA	NA	0.44	NA	NA	NA	NA	NA	NA	NA
17	66732355	NA	NA	NA	NA	NA	NA	NA	NA	NA	NA	NA	0.35	NA	0.368421	0.409091	0.4	NA	NA	NA
17	66743049	NA	NA	NA	NA	NA	NA	NA	NA	NA	NA	NA	NA	0.363636	NA	NA	NA	0.3	0.47619	0.333333
17	66762058	NA	NA	NA	NA	NA	NA	NA	NA	NA	NA	NA	0.3	0.4	0.470588	0.454545	0.5	0.411765	0.28	0.5
17	66762190	NA	NA	NA	NA	NA	NA	NA	NA	NA	NA	NA	NA	0.428571	0.469388	0.5	0.458333	0.448276	0.466667	0.474576
17	66762263	NA	NA	NA	NA	NA	NA	NA	NA	NA	NA	NA	0.5	0.2	NA	NA	NA	0.466667	0.28	0.5
17	66872050	NA	NA	NA	NA	NA	NA	NA	NA	NA	NA	NA	0.428571	0.333333	0.4375	0.5	0.272727	0.461538	0.5	0.444444
17	66872240	NA	NA	NA	NA	NA	NA	NA	NA	NA	NA	NA	0.461538	0.3125	0.451613	0.441176	0.384615	0.380952	0.451613	0.416667
17	67697448	NA	NA	NA	NA	NA	NA	NA	NA	NA	NA	NA	0.47619	0.47619	0.418605	0.34375	0.384615	0.470588	0.444444	0.375
17	67752883	NA	NA	NA	NA	NA	NA	NA	NA	NA	NA	NA	0.428571	0.380952	NA	NA	NA	0.297297	0.388889	0.363636
17	67780518	NA	NA	NA	NA	NA	NA	NA	NA	NA	NA	NA	0.409091	NA	NA	NA	NA	NA	NA	NA
17	67781117	NA	NA	NA	NA	NA	NA	NA	NA	NA	NA	NA	0.421053	0.470588	NA	NA	NA	0.428571	0.428571	0.423077
17	67782075	NA	NA	NA	NA	NA	NA	NA	NA	NA	NA	NA	0.411765	NA	0.340909	0.236842	0.4	NA	NA	NA
17	67782102	NA	NA	NA	NA	NA	NA	NA	NA	NA	NA	NA	0.37037	NA	NA	NA	NA	NA	NA	NA
17	67782120	NA	NA	NA	NA	NA	NA	NA	NA	NA	NA	NA	0.318182	NA	NA	NA	NA	NA	NA	NA
17	67784011	NA	NA	NA	NA	NA	NA	NA	NA	NA	NA	NA	0.421053	0.47619	0.485714	0.464286	0.444444	0.407407	0.392157	0.36
17	67784049	NA	NA	NA	NA	NA	NA	NA	NA	NA	NA	NA	0.48	NA	0.394737	0.393939	0.4	NA	NA	NA
17	67784107	NA	NA	NA	NA	NA	NA	NA	NA	NA	NA	NA	0.47619	0.384615	0.380952	0.44	0.25	0.48	0.444444	0.458333
17	67784115	NA	NA	NA	NA	NA	NA	NA	NA	NA	NA	NA	0.470588	0.363636	NA	NA	NA	0.5	0.5	0.478261
17	67784133	NA	NA	NA	NA	NA	NA	NA	NA	NA	NA	NA	0.461538	NA	0.461538	0.473684	0.2	NA	NA	NA
17	67784152	NA	NA	NA	NA	NA	NA	NA	NA	NA	NA	NA	0.444444	NA	0.333333	0.384615	0.25	NA	NA	NA
17	67784153	NA	NA	NA	NA	NA	NA	NA	NA	NA	NA	NA	NA	NA	0.333333	0.384615	0.25	NA	NA	NA
17	67785026	NA	NA	NA	NA	NA	NA	NA	NA	NA	NA	NA	NA	0.166667	NA	NA	NA	0.285714	0.392857	0.425
17	67785029	NA	NA	NA	NA	NA	NA	NA	NA	NA	NA	NA	NA	0.166667	NA	NA	NA	0.266667	0.37931	0.439024
17	67785089	NA	NA	NA	NA	NA	NA	NA	NA	NA	NA	NA	NA	NA	0.392857	0.466667	0.384615	NA	NA	NA
17	67785194	NA	NA	NA	NA	NA	NA	NA	NA	NA	NA	NA	NA	0.333333	NA	NA	NA	0.4	0.368421	0.26087
17	67785975	NA	NA	NA	NA	NA	NA	NA	NA	NA	NA	NA	0.428571	NA	0.48	0.433333	0.5	NA	NA	NA
17	67786143	NA	NA	NA	NA	NA	NA	NA	NA	NA	NA	NA	0.48	0.333333	0.466667	0.37931	0.5	0.304348	0.433333	0.358974
17	67786180	NA	NA	NA	NA	NA	NA	NA	NA	NA	NA	NA	NA	0.25	NA	NA	NA	0.411765	0.333333	0.407407
17	67795272	NA	NA	NA	NA	NA	NA	NA	NA	NA	NA	NA	0.48	0.444444	0.46875	0.456522	0.428571	0.472222	0.462963	0.46
17	67796647	NA	NA	NA	NA	NA	NA	NA	NA	NA	NA	NA	NA	NA	0.461538	0.384615	0.25	NA	NA	NA
17	67796658	NA	NA	NA	NA	NA	NA	NA	NA	NA	NA	NA	NA	NA	0.428571	0.375	0.333333	NA	NA	NA
17	67796734	NA	NA	NA	NA	NA	NA	NA	NA	NA	NA	NA	0.352941	0.409091	NA	NA	NA	0.351351	0.444444	0.482759
17	67796753	NA	NA	NA	NA	NA	NA	NA	NA	NA	NA	NA	0.409091	0.37037	0.447368	0.461538	0.375	0.378378	0.456522	0.40625
17	67796766	NA	NA	NA	NA	NA	NA	NA	NA	NA	NA	NA	0.416667	0.37037	0.432432	0.481481	0.48	0.357143	0.468085	0.4
17	67799130	NA	NA	NA	NA	NA	NA	NA	NA	NA	NA	NA	NA	0.3	NA	NA	NA	0.315789	0.342105	0.416667
17	67803088	NA	NA	NA	NA	NA	NA	NA	NA	NA	NA	NA	0.428571	0.333333	NA	NA	NA	0.285714	0.2	0.384615
17	67805342	NA	NA	NA	NA	NA	NA	NA	NA	NA	NA	NA	NA	0.444444	0.272727	0.2	0.3	0.375	0.451613	0.458333
17	67812525	NA	NA	NA	NA	NA	NA	NA	NA	NA	NA	NA	NA	0.466667	0.35	0.4	0.428571	0.466667	0.458333	0.322581
17	67812543	NA	NA	NA	NA	NA	NA	NA	NA	NA	NA	NA	NA	0.444444	0.416667	0.45	0.461538	0.461538	0.473684	0.272727
17	67816041	NA	NA	NA	NA	NA	NA	NA	NA	NA	NA	NA	0.4	0.466667	0.4	0.444444	0.47619	0.375	0.390244	0.474576
17	67816069	NA	NA	NA	NA	NA	NA	NA	NA	NA	NA	NA	0.285714	NA	0.46875	0.5	0.470588	NA	NA	NA
17	67821450	0.285714	NA	NA	NA	NA	NA	NA	NA	NA	NA	NA	NA	NA	NA	NA	NA	NA	NA	NA
17	67821463	NA	NA	NA	NA	NA	NA	NA	NA	NA	NA	NA	0.5	NA	NA	NA	NA	NA	NA	NA
17	67821464	NA	NA	NA	NA	NA	NA	NA	NA	NA	NA	NA	0.5	NA	NA	NA	NA	NA	NA	NA
17	67821577	NA	NA	NA	NA	NA	NA	NA	NA	NA	NA	NA	0.461538	NA	0.478261	0.488372	NA	NA	NA	NA
17	67821595	NA	NA	NA	NA	NA	NA	NA	NA	NA	NA	NA	0.452381	0.473684	0.391304	0.45	0.363636	0.448276	0.306452	0.416667
17	67821662	NA	NA	NA	NA	NA	NA	NA	NA	NA	NA	NA	NA	0.434783	0.44186	0.471698	0.2	0.4375	0.278689	0.4
17	67821779	NA	NA	NA	NA	NA	NA	NA	NA	NA	NA	NA	0.411765	0.166667	0.375	0.35	0.428571	0.454545	0.428571	0.423077
17	67821813	NA	NA	NA	NA	NA	NA	NA	NA	NA	NA	NA	0.375	0.142857	0.4	0.384615	0.333333	0.352941	0.333333	0.466667
17	67821814	NA	NA	NA	NA	NA	NA	NA	NA	NA	NA	NA	0.5	0.142857	0.4	0.384615	0.5	0.352941	0.333333	0.466667
17	67822231	NA	NA	NA	NA	NA	NA	NA	NA	NA	NA	NA	0.222222	NA	NA	NA	NA	NA	NA	NA
17	67822234	NA	NA	NA	NA	NA	NA	NA	NA	NA	NA	NA	0.222222	NA	NA	NA	NA	0.454545	0.45	0.5
17	67822266	NA	NA	NA	NA	NA	NA	NA	NA	NA	NA	NA	NA	0.5	0.333333	0.428571	0.466667	0.4	0.48	0.5
17	67822290	NA	NA	NA	NA	NA	NA	NA	NA	NA	NA	NA	0.391304	0.4	0.4	0.470588	0.5	0.363636	0.5	0.439024
17	67822294	NA	NA	NA	NA	NA	NA	NA	NA	NA	NA	NA	0.4	0.4375	0.414634	0.5	0.47619	0.5	0.5	0.454545
17	67822434	NA	NA	NA	NA	NA	NA	NA	NA	NA	NA	NA	0.375	NA	0.478261	0.470588	0.448276	NA	NA	NA
17	67822454	NA	NA	NA	NA	NA	NA	NA	NA	NA	NA	NA	0.266667	0.428571	0.435897	0.435897	0.37037	0.444444	0.466667	0.405405
17	67822456	NA	NA	NA	NA	NA	NA	NA	NA	NA	NA	NA	0.230769	0.5	0.447368	0.447368	0.37037	0.407407	0.482759	0.405405
17	67822494	NA	NA	NA	NA	NA	NA	NA	NA	NA	NA	NA	0.375	0.454545	0.482759	0.434783	0.4	0.384615	0.307692	0.363636
17	67848994	NA	NA	NA	NA	NA	NA	NA	NA	NA	NA	NA	0.428571	NA	NA	NA	NA	NA	NA	NA
17	67849005	NA	NA	NA	NA	NA	NA	NA	NA	NA	NA	NA	0.5	NA	NA	NA	NA	NA	NA	NA
17	67849024	NA	NA	NA	NA	NA	NA	NA	NA	NA	NA	NA	NA	NA	0.230769	0.2	0.4	NA	NA	NA
17	67849126	NA	NA	NA	NA	NA	NA	NA	NA	NA	NA	NA	NA	NA	0.458333	0.5	0.416667	NA	NA	NA
17	67849190	NA	NA	NA	NA	NA	NA	NA	NA	NA	NA	NA	NA	NA	0.333333	0.285714	NA	NA	NA	NA
17	67852862	NA	NA	NA	NA	NA	NA	NA	NA	NA	NA	NA	0.285714	0.363636	NA	NA	NA	0.461538	0.263158	0.5
17	67852882	NA	NA	NA	NA	NA	NA	NA	NA	NA	NA	NA	0.333333	0.428571	NA	NA	NA	0.4	0.392857	0.444444
17	67852887	NA	NA	NA	NA	NA	NA	NA	NA	NA	NA	NA	0.307692	0.4375	NA	NA	NA	0.428571	0.375	0.421053
17	67852931	NA	NA	NA	NA	NA	NA	NA	NA	NA	NA	NA	0.32	NA	NA	NA	NA	NA	NA	NA
17	67855390	NA	NA	NA	NA	NA	NA	NA	NA	NA	NA	NA	NA	NA	0.333333	0.4375	0.428571	NA	NA	NA
17	67855522	NA	NA	NA	NA	NA	NA	NA	NA	NA	NA	NA	NA	0.181818	NA	NA	NA	0.368421	0.5	0.45
17	67857375	NA	NA	NA	NA	NA	NA	NA	NA	NA	NA	NA	0.3	NA	0.434783	0.454545	0.4	NA	NA	NA
17	67857582	NA	NA	NA	NA	NA	NA	NA	NA	NA	NA	NA	0.2	NA	0.4	0.375	0.428571	NA	NA	NA
17	67857594	NA	NA	NA	NA	NA	NA	NA	NA	NA	NA	NA	0.25	NA	0.444444	0.375	0.375	NA	NA	NA
17	67861351	NA	NA	NA	NA	NA	NA	NA	NA	NA	NA	NA	0.388889	NA	0.3125	0.424242	0.357143	NA	NA	NA
17	67861385	NA	NA	NA	NA	NA	NA	NA	NA	NA	NA	NA	0.25	0.25	0.346154	0.5	0.4	0.384615	0.416667	0.28125
17	67861407	NA	NA	NA	NA	NA	NA	NA	NA	NA	NA	NA	NA	0.375	0.333333	0.5	0.285714	0.416667	0.347826	0.346154
17	67864679	NA	NA	NA	NA	NA	NA	NA	NA	NA	NA	NA	0.4	NA	0.473684	0.416667	0.285714	NA	NA	NA
17	67868972	NA	NA	NA	NA	NA	NA	NA	NA	NA	NA	NA	0.142857	NA	NA	NA	NA	NA	NA	NA
17	67871626	NA	NA	NA	NA	NA	NA	NA	NA	NA	NA	NA	NA	NA	0.375	NA	0.1	NA	NA	NA
17	67871828	NA	NA	NA	NA	NA	NA	NA	NA	NA	NA	NA	0.266667	0.458333	0.487179	0.357143	0.4	0.433333	0.441176	0.342105
17	67871968	NA	NA	NA	NA	NA	NA	NA	NA	NA	NA	NA	NA	0.409091	0.25	0.454545	0.368421	0.5	0.422222	0.439024
17	67871971	NA	NA	NA	NA	NA	NA	NA	NA	NA	NA	NA	NA	0.409091	0.206897	0.470588	0.368421	0.459459	0.428571	0.428571
17	67872074	NA	NA	NA	NA	NA	NA	NA	NA	NA	NA	NA	NA	NA	0.5	0.4	0.125	NA	NA	NA
17	67873010	NA	NA	NA	NA	NA	NA	NA	NA	NA	NA	NA	0.4	0.5	0.3	0.375	NA	0.222222	0.466667	0.45
17	67875505	NA	NA	NA	NA	NA	NA	NA	NA	NA	NA	NA	NA	0.4	NA	NA	NA	0.47619	0.409091	0.5
17	67875550	NA	NA	NA	NA	NA	NA	NA	NA	NA	NA	NA	0.387097	0.368421	0.5	0.311111	0.222222	0.433333	0.485714	0.488372
17	67881425	NA	NA	NA	NA	NA	NA	NA	NA	NA	NA	NA	0.4	0.4375	0.465116	0.382353	0.4375	0.461538	0.454545	0.45283
17	67884659	NA	NA	NA	NA	NA	NA	NA	NA	NA	NA	NA	NA	0.333333	NA	NA	NA	NA	0.5	0.4
17	67901275	NA	NA	NA	NA	NA	NA	NA	NA	NA	NA	NA	NA	NA	0.411765	0.307692	0.333333	NA	NA	NA
17	67901299	NA	NA	NA	NA	NA	NA	NA	NA	NA	NA	NA	0.375	NA	0.5	0.3125	0.25	NA	NA	NA
17	67901339	NA	NA	NA	NA	NA	NA	NA	NA	NA	NA	NA	0.5	0.5	0.5	0.416667	0.5	0.166667	0.470588	0.296296
17	67901370	NA	NA	NA	NA	NA	NA	NA	NA	NA	NA	NA	NA	0.45	0.4	0.461538	0.3	0.368421	0.44	0.388889
17	67901409	NA	NA	NA	NA	NA	NA	NA	NA	NA	NA	NA	0.391304	0.451613	0.457143	0.444444	0.333333	0.366667	0.464286	0.470588
17	67901412	NA	NA	NA	NA	NA	NA	NA	NA	NA	NA	NA	0.416667	0.4375	0.457143	0.482759	0.375	0.366667	0.464286	0.470588
17	67901493	NA	NA	NA	NA	NA	NA	NA	NA	NA	NA	NA	0.407407	0.36	NA	NA	NA	0.411765	0.423077	0.482759
17	71900880	NA	NA	NA	NA	NA	NA	NA	0.238095	NA	NA	NA	NA	NA	NA	NA	NA	NA	NA	NA
17	78952667	NA	NA	NA	NA	NA	NA	NA	NA	NA	NA	NA	0.5	NA	NA	NA	NA	NA	NA	NA
18	10079283	NA	NA	NA	NA	NA	NA	NA	NA	NA	NA	NA	NA	NA	NA	NA	0.25	NA	NA	NA
18	12176199	NA	NA	NA	NA	NA	NA	NA	0.21875	NA	0.217391	0.189189	NA	NA	NA	NA	NA	NA	NA	NA
18	24603974	0.266667	0.171429	NA	0.285714	0.136364	0.310345	0.217391	0.16129	0.130435	0.257143	0.192308	0.25	NA	0.461538	0.428571	0.444444	NA	NA	NA
18	32432139	NA	NA	NA	NA	NA	NA	NA	0.307692	NA	NA	NA	NA	NA	NA	NA	NA	NA	NA	NA
18	34281987	0.142857	0.130435	0.0454545	0.413793	0.28	0.318182	0.294118	0.25	0.136364	0.166667	0.25	0.4	0.375	0.380952	0.285714	0.416667	0.4375	0.391304	0.357143
18	34412658	0.133333	0.142857	0.117647	0.444444	0.142857	0.466667	0.166667	0.0967742	0.047619	0.2	0.227273	0.5	NA	NA	NA	NA	NA	NA	NA
18	34416840	0.325	0.161765	0.272727	0.357143	0.0666667	0.192308	0.133333	0.104167	0.153846	0.175	0.238095	0.481481	0.434783	0.444444	0.444444	0.454545	0.484848	0.433333	0.5
18	34417112	NA	NA	NA	NA	NA	NA	NA	NA	NA	NA	NA	NA	NA	0.333333	0.3	NA	NA	NA	NA
18	34417502	NA	NA	0.466667	NA	NA	NA	NA	NA	NA	NA	NA	NA	0.428571	0.416667	0.384615	0.416667	NA	0.263158	0.466667
18	34417549	0.4	0.258065	0.347826	0.435897	0.464286	0.451613	0.0833333	0.133333	0.25	0.25	0.282051	NA	0.45	0.344828	0.3	0.266667	0.130435	0.257143	0.310345
18	34417553	0.4	0.242424	0.4	0.439024	0.482759	0.451613	0.0769231	0.16129	0.25	0.25	0.282051	NA	0.45	0.344828	0.272727	0.266667	0.153846	0.25	0.3
18	34417564	0.424242	0.212121	0.36	0.465116	0.466667	0.428571	0.0769231	0.138889	0.242424	0.230769	0.305556	NA	0.470588	0.344828	0.291667	0.142857	0.153846	0.243243	0.285714
18	34417602	0.433333	0.25	NA	NA	NA	NA	NA	NA	NA	NA	NA	NA	NA	0.296296	0.357143	NA	NA	NA	NA
18	34417606	0.428571	0.25	NA	NA	NA	NA	NA	NA	NA	NA	NA	NA	NA	0.307692	0.344828	NA	NA	NA	NA
18	34417623	0.481481	0.25641	NA	NA	NA	NA	NA	NA	NA	NA	NA	NA	NA	0.285714	0.30303	NA	NA	NA	NA
18	34417703	0.478261	0.235294	0.125	NA	NA	NA	NA	NA	NA	NA	NA	0.391304	0.384615	0.266667	0.28	0.384615	0.416667	0.32	0.4
18	34417780	0.181818	0	NA	NA	NA	NA	NA	0.1875	0.1875	0.1	0.133333	0.5	0.4	NA	NA	NA	NA	0.466667	0.222222
18	34424992	0.473684	0.243243	0.28	0.235294	0.361111	0.185185	0.117647	0.0714286	0.310345	0.257143	0.135135	0.3125	NA	0.5	0.238095	0.25	NA	NA	NA
18	34427286	NA	NA	0.294118	0.315789	0.266667	0.2	0	0.217391	0.1875	0.363636	0.157895	NA	0.5	NA	NA	NA	0.428571	0.4	0.333333
18	34430262	0.225	0.207547	NA	NA	NA	NA	NA	0.121622	0.234043	0.27451	0.15942	NA	0.333333	0.482143	0.363636	0.428571	0.46875	0.483871	0.440678
18	34430328	0.186047	0.190476	NA	NA	NA	NA	NA	0.171875	0.145833	0.318182	0.269231	0.4375	NA	NA	NA	NA	NA	NA	NA
18	34430807	0.466667	0.285714	0.3	0.294118	0.111111	0.111111	0.1875	NA	NA	NA	NA	NA	NA	NA	NA	NA	NA	NA	NA
18	34430847	NA	NA	NA	0.222222	0.333333	0.142857	0.125	NA	NA	NA	NA	NA	NA	NA	NA	NA	NA	NA	NA
18	34433363	NA	NA	NA	NA	NA	NA	NA	0.0714286	0.125	0.142857	0.2	NA	NA	NA	NA	NA	NA	NA	NA
18	34435352	0.307692	0.03125	0.269231	0.357143	0.15	0.333333	0.2	0.101695	0.111111	0.236842	0.204545	0.315789	0.416667	0.380952	0.333333	0.466667	0.333333	0.5	0.428571
18	34457921	0.25	0.1	0.0833333	0.3	0.0909091	0.4	0	0.08	0	0.272727	0.2	0.444444	0.285714	NA	NA	NA	0.25	0.409091	0.466667
18	34459419	0.310345	0.2	0.09375	0.333333	0.176471	0.115385	0.0571429	0.150943	0.114286	0.341463	0.147059	0.5	0.416667	NA	NA	NA	0.346154	0.47619	0.391304
18	34491096	NA	NA	NA	0.324324	0.287879	0.25	0.136364	0.173913	0.211538	0.227273	0.169492	0.368421	NA	NA	NA	NA	NA	NA	NA
18	34491100	NA	NA	NA	0.305556	0.307692	0.261905	0.136364	0.179104	0.22	0.222222	0.175439	0.333333	NA	NA	NA	NA	NA	NA	NA
18	34542547	0.28125	0.288889	NA	NA	NA	NA	NA	0.222222	0.243243	0.18	0.215686	0.5	0.35	0.470588	0.461538	0.478261	0.433333	0.288889	0.454545
18	34542791	0.315789	0.357143	0.0555556	0.166667	0.193548	0.214286	0.153846	NA	NA	NA	NA	NA	NA	NA	NA	NA	NA	NA	NA
18	34543023	0.222222	0.304348	0.176471	0.363636	0.138889	0.272727	0	0.09375	0.166667	0.190476	0.190476	NA	0.4	0.357143	0.5	NA	0.307692	0.307692	0.416667
18	34544969	0.2	0.307692	NA	NA	NA	NA	NA	0.0714286	0.294118	0.125	0.142857	NA	NA	0.357143	0.411765	0.5	NA	NA	NA
18	34544970	0.222222	0.307692	NA	NA	NA	NA	NA	0.0769231	0.294118	0.133333	0.15	NA	NA	0.357143	0.388889	0.5	NA	NA	NA
18	34586198	NA	NA	NA	0.125	0.235294	0.272727	0.105263	0.16129	0.103448	0.190476	0.285714	NA	0.5	0.454545	0.416667	0.454545	0.461538	0.375	0.478261
18	34596099	0.309524	0.132353	0.211538	NA	NA	NA	NA	NA	NA	NA	NA	0.32	0.142857	0.471698	0.490909	0.392857	0.411765	0.428571	0.482143
18	34600268	NA	NA	0.310345	0.261905	0.113636	0.243902	0.125	0.104167	0.357143	0.236842	0.186047	NA	0.272727	0.5	0.5	0.4	0.444444	0.44	0.413043
18	34602305	0.263158	0.176471	0.25	0.230769	0.2	0.2	0	NA	NA	NA	NA	0.125	NA	0.466667	0.357143	NA	NA	NA	NA
18	34605433	0.2	0.411765	0.333333	NA	0.444444	0.416667	0.5	NA	NA	NA	NA	0	NA	NA	NA	NA	NA	NA	NA
18	34607765	NA	NA	0.347826	NA	NA	NA	NA	NA	NA	NA	NA	0.454545	NA	0.421053	0.416667	0.454545	NA	NA	NA
18	34608421	0.361111	0.111111	NA	0.275862	0.162162	0.309524	0.130435	NA	NA	NA	NA	NA	NA	NA	NA	NA	NA	NA	NA
18	34608530	0.268293	0.15625	0.228571	0.328571	0.133333	0.246575	0.0487805	0.239437	0.126582	0.269231	0.173913	0.457143	NA	0.482759	0.422222	0.3125	NA	NA	NA
18	34611070	0.25	0.125	0.375	NA	NA	NA	NA	0.333333	0.133333	0.285714	0.181818	NA	NA	NA	NA	NA	NA	NA	NA
18	34611186	0.333333	0.191489	NA	0.222222	0.293103	0.234043	0.16	NA	NA	NA	NA	0.375	0.448276	0.46875	0.258065	0.37037	0.28125	0.431034	0.444444
18	34614420	0.347826	0.148148	0.272727	0.275862	0.1875	0.32	0.0454545	0.148148	0.3	0.166667	0.238095	NA	0.333333	NA	NA	NA	0.230769	0.304348	0.269231
18	34614585	0.366667	0.108696	0.172414	0.0769231	0.125	0.25	0.111111	0.104167	0.131579	0.423077	0.310345	0.454545	0.2	NA	NA	NA	0.333333	0.454545	0.363636
18	34614624	0.4375	0.0645161	0.263158	0.115385	0.0526316	0.222222	0.1875	NA	NA	NA	NA	NA	0.333333	NA	NA	NA	0.2	0.304348	0.392857
18	34624557	0.357143	0.210526	0.2	0.245614	0.25	0.282051	0.194444	0.25	0.209677	0.36	0.177778	NA	NA	0.442308	0.463415	0.26087	NA	NA	NA
18	34629168	0.282609	0.242424	0.27907	0.410256	0.18	0.340909	0.129032	0.12987	0.133333	0.206897	0.0666667	0.4	0.428571	0.461538	0.347826	0.384615	0.357143	0.414634	0.5
18	34630224	0.424242	0.236842	0.0833333	0.232558	0.121951	0.264706	0.136364	0.173077	0.125	0.306122	0.075	NA	NA	NA	NA	NA	NA	NA	NA
18	34631913	0.5	0.151515	NA	0.291667	0.178571	0.346154	0.125	0.025	0.111111	0.16	0.1	0.2	0.375	0.428571	0.434783	0.2	0.375	0.421053	0.419355
18	34633970	0.21875	0.130435	0.277778	0.346154	0.230769	0.204545	0.2	NA	NA	NA	NA	NA	NA	NA	NA	NA	NA	NA	NA
18	34637299	0.2	0.166667	NA	NA	NA	NA	NA	NA	NA	NA	NA	NA	NA	NA	NA	NA	NA	NA	NA
18	34651476	0.22	0.230769	NA	0.3	0.22449	0.265306	0.1	0.142857	0.135593	0.326087	0.210526	0.483871	0.47619	NA	NA	NA	0.48	0.469388	0.447761
18	34690681	0.352941	0.225	NA	0.25641	0.242424	0.233333	0.0869565	0.102041	0.0571429	0.314286	0.268293	0.458333	0.142857	0.457143	0.473684	0.5	0.272727	0.275	0.483871
18	34695492	NA	NA	0.0555556	0.258065	0.296296	0.5	0.2	NA	NA	NA	NA	NA	NA	0.483871	0.384615	0.454545	NA	NA	NA
18	34695498	NA	NA	0.05	0.277778	0.333333	0.461538	0.2	NA	NA	NA	NA	NA	NA	0.485714	0.428571	0.416667	NA	NA	NA
18	34695499	NA	NA	0.05	0.27027	0.333333	0.461538	0.2	NA	NA	NA	NA	NA	NA	0.485714	0.428571	0.384615	NA	NA	NA
18	34695661	0.290698	0.242424	0.166667	0.294118	0.227273	0.252874	0.0909091	0.165049	0.132653	0.233333	0.0978261	0.479167	0.396226	0.461538	0.459016	0.421053	0.388889	0.467532	0.468468
18	34808701	0.241379	0.15873	0.183333	0.203125	0.283019	0.194444	0.111111	0.189189	0.175	0.209302	0.0833333	0.384615	0.424242	0.478261	0.477612	0.384615	0.409091	0.428571	0.5
18	34842916	0.416667	0.2	0.233333	0.310345	0.145833	0.294118	0.0689655	0.097561	0.22449	0.305556	0.209302	0.384615	0.444444	0.419355	0.465116	0.363636	0.272727	0.424242	0.352941
18	34845676	0.326531	0.241379	0.153846	NA	NA	NA	NA	0.125	0.146341	0.219512	0.084507	0.380952	0.475	0.408163	0.461538	0.434783	0.409091	0.413793	0.451613
18	34863614	0.289855	0.21978	NA	0.283951	0.215909	0.316456	0.169492	0.168317	0.2	0.171053	0.151515	0.488889	0.386364	0.445652	0.489796	0.44	0.5	0.40625	0.423077
18	34907745	NA	NA	NA	NA	NA	NA	NA	NA	NA	NA	NA	0.25	NA	NA	NA	NA	NA	NA	NA
18	34913959	0.235294	0.230769	0.0833333	0.0769231	0.125	0.222222	0.125	0.192308	0.125	0.153846	0.142857	NA	NA	0.47619	0.263158	0.125	NA	NA	NA
18	34938669	0.30303	0.456522	NA	0.242424	0.173913	0.0588235	0.102564	0.245902	0.0909091	0.268293	0.0851064	0.45	NA	0.428571	0.46875	0.44	NA	NA	NA
18	34939445	NA	NA	0.25	NA	NA	NA	NA	NA	NA	NA	NA	NA	NA	0.4	NA	NA	NA	NA	NA
18	34947848	0.2	0	NA	NA	NA	NA	NA	0.222222	0.25	0.166667	0.1	NA	NA	NA	NA	NA	NA	NA	NA
18	34952420	0.25	0.254545	0.157895	NA	NA	NA	NA	0.0967742	0.24	0.1875	0.16	0.444444	NA	0.45098	0.404255	0.48	NA	NA	NA
18	34952636	NA	NA	NA	0.133333	0.272727	0	0	NA	NA	NA	NA	NA	NA	NA	NA	NA	NA	NA	NA
18	35727170	NA	NA	NA	NA	0.166667	0.25	NA	NA	NA	NA	NA	NA	NA	NA	NA	NA	NA	NA	NA
[truncated: 652 more rows]
